# Supplementary material for: Experimental validation of the free-energy principle with in vitro neural networks
Source: Nat Commun. 2023 Aug 7;14:4547. doi: 10.1038/s41467-023-40141-z (PMC10406890; doi:10.1038/s41467-023-40141-z)
Supplement: Supplementary file 6 — Source Data [file 41467_2023_40141_MOESM6_ESM.xlsx]

## Sheet: Fig. 2b
electrode	culture	electrode#	resp_to_10	resp_to_01	category
1	1	1	0.875821	1.52406	2
2	1	3	1.30731	1.56906	0
3	1	4	3.83582	3.92516	0
4	1	5	4.16806	4.31594	0
5	1	7	0.868508	1.05109	0
6	1	8	1.24403	1.17547	0
7	1	10	3.02254	3.1575	0
8	1	12	3.31612	3.37781	0
9	1	14	3.15493	3.18141	0
10	1	15	1.99851	2.02719	0
11	1	16	1.7391	1.98125	0
12	1	18	3.22358	3.50781	0
13	1	23	1.99433	1.80172	0
14	1	25	4.92716	4.52719	0
15	1	26	4.20209	4.47625	0
16	1	27	2.90179	3.15094	0
17	1	28	5.85164	5.65828	0
18	1	29	1.53761	1.77062	0
19	1	30	3.19866	2.89125	0
20	1	31	2.87448	3.13906	0
21	1	32	5.9594	5.72609	0
22	1	33	6.56179	3.04109	1
23	1	35	7.44045	4.44375	1
24	1	36	7.58239	2.86016	1
25	1	37	7.91567	7.38422	1
26	1	38	4.27299	3.32203	1
27	1	39	5.33328	4.37625	1
28	1	43	6.90328	3.55891	1
29	1	45	7.0897	1.75766	1
30	1	46	5.17373	2.67984	1
31	1	47	1.14373	0.878437	0
32	1	48	4.76448	2.75375	1
33	1	49	6.35194	7.82937	2
34	1	50	2.61179	6.96828	2
35	1	51	2.50866	7.15734	2
36	1	52	4.27478	6.53937	2
37	1	53	1.63313	1.45609	0
38	1	54	2.30776	4.11359	2
39	1	55	2.44299	5.58859	2
40	1	56	2.8491	3.83094	2
41	1	59	3.80224	7.69203	2
42	1	60	3.41134	4.98078	2
43	1	61	7.04701	9.34531	2
44	1	62	2.99224	5.82	2
45	1	63	1.75627	4.10531	2
46	1	64	2.37403	7.05984	2
47	2	2	7.32731	12.1444	2
48	2	3	5.22776	7.28906	2
49	2	4	1.59627	11.865	2
50	2	5	3.02522	3.32484	0
51	2	6	3.70328	5.65875	2
52	2	7	2.34179	3.66641	2
53	2	8	6.55552	6.57219	0
54	2	9	3.09119	3.44469	0
55	2	10	4.14955	4.61344	0
56	2	12	5.22716	5.57859	0
57	2	14	7.58806	7.61422	0
58	2	15	0.41806	1.30828	2
59	2	17	3.90134	3.99484	0
60	2	19	3.19955	1.19266	1
61	2	20	5.04328	5.48172	0
62	2	22	5.44179	4.7275	1
63	2	23	7.95313	7.94531	0
64	2	24	2.69776	1.85453	1
65	2	26	1.88851	2.16281	0
66	2	29	6.78313	6.83219	0
67	2	30	7.58985	7.20922	0
68	2	31	4.93119	5.37484	0
69	2	32	0.680149	0.8175	0
70	2	33	4.30955	3.24234	1
71	2	34	6.5091	5.43219	1
72	2	35	6.41254	7.02141	2
73	2	36	9.27448	8.41563	1
74	2	38	6.62716	5.65469	1
75	2	39	7.38851	1.04875	1
76	2	43	4.7906	3.18156	1
77	2	44	4.56701	0.3725	1
78	2	45	8.59701	7.31641	1
79	2	46	5.14403	3.46219	1
80	2	47	8.91403	9.10422	0
81	2	48	3.99209	2.77719	1
82	2	50	3.72209	5.62469	2
83	2	51	4.9594	5.58875	2
84	2	52	3.18672	6.98141	2
85	2	53	11.5073	9.27453	1
86	2	55	2.46537	3.00078	2
87	2	56	2.09612	5.905	2
88	2	59	6.15582	7.02922	2
89	2	60	2.3809	3.58234	2
90	2	61	1.55507	8.43734	2
91	2	62	3.48418	7.52609	2
92	2	63	1.03478	5.43969	2
93	2	64	2.03522	4.91797	2
94	3	1	6.22582	6.94453	2
95	3	2	2.74672	5.14672	2
96	3	3	3.38552	4.34234	2
97	3	4	5.22955	5.40703	0
98	3	5	3.3806	3.26187	0
99	3	6	1.88448	1.96078	0
100	3	7	4.23582	4.27203	0
101	3	8	5.62313	7.71922	2
102	3	9	4.79582	4.34812	0
103	3	10	8.09642	5.39187	1
104	3	12	10.7499	10.6598	0
105	3	13	10.6904	10.5261	0
106	3	14	6.76657	6.77641	0
107	3	15	1.52731	1.91125	0
108	3	16	2.65224	2.80031	0
109	3	17	2.33299	2.59469	0
110	3	18	7.28552	7.27172	0
111	3	19	5.53134	5.37281	0
112	3	20	5.47493	5.73469	0
113	3	21	2.86552	1.18641	1
114	3	22	8.50164	7.15766	1
115	3	23	4.65179	5.03344	0
116	3	24	2.86881	1.98766	1
117	3	25	4.68478	4.20219	0
118	3	26	10.3504	10.1847	0
119	3	27	9.32881	9.07812	0
120	3	28	8.48567	8.18313	0
121	3	29	5.6603	5.64609	0
122	3	30	5.59552	5.62781	0
123	3	31	2.93537	3.06234	0
124	3	32	5.17866	5.23875	0
125	3	33	7.44776	5.72281	1
126	3	34	5.70806	3.72187	1
127	3	35	6.19269	5.54203	1
128	3	36	6.13239	4.30281	1
129	3	37	7.07761	5.71984	1
130	3	38	8.26672	5.53672	1
131	3	39	6.40597	4.89781	1
132	3	40	2.57537	1.28594	1
133	3	42	2.46642	1.30141	1
134	3	43	7.50687	5.76859	1
135	3	44	5.59179	4.27578	1
136	3	45	8.48881	6.14266	1
137	3	46	8.08	6.63672	1
138	3	47	9.41209	9.32938	0
139	3	48	7.27045	4.96672	1
140	3	49	4.37627	6.24828	2
141	3	50	4.42254	6.43063	2
142	3	51	2.49388	5.14141	2
143	3	52	3.06821	4.89562	2
144	3	53	0.585373	0.6175	0
145	3	54	5.74612	7.91094	2
146	3	55	1.43164	3.68812	2
147	3	56	6.16806	7.31781	2
148	3	58	2.2009	1.80641	0
149	3	59	4.50179	4.96016	0
150	3	60	8.06791	8.64047	2
151	3	61	6.17134	7.6725	2
152	3	62	4.8103	6.13516	2
153	3	64	1.93836	4.66609	2
154	4	1	11.7331	10.6086	1
155	4	2	10.8129	10.4475	0
156	4	3	7.26078	6.10615	1
157	4	4	7.65118	6.44415	1
158	4	6	3.47373	3.20323	0
159	4	8	9.81255	8.84846	1
160	4	9	7.87843	6.96446	1
161	4	11	3.7649	2.69969	1
162	4	12	4.41961	4.03108	0
163	4	13	6.65627	5.44185	1
164	4	14	7.10059	6.85138	0
165	4	15	5.96373	5.25877	1
166	4	16	5.15882	4.61138	1
167	4	17	7.34118	6.77492	1
168	4	18	1.36765	1.21092	0
169	4	19	4.03961	3.29354	1
170	4	20	8.3149	7.97954	0
171	4	21	6.29294	5.56108	1
172	4	22	6.90059	6.11831	1
173	4	24	3.33	3.08677	0
174	4	25	2.03745	1.676	0
175	4	26	4.79275	4.06	1
176	4	28	8.70471	8.126	1
177	4	29	8.05961	8.19185	0
178	4	30	10.0578	9.46769	1
179	4	31	6.54176	5.91277	1
180	4	32	6.65412	6.02846	1
181	4	33	10.1061	8.09769	1
182	4	34	8.37765	6.07615	1
183	4	35	13.9316	10.9898	1
184	4	36	8.41647	6.292	1
185	4	37	10.4669	8.75415	1
186	4	38	8.63059	7.11138	1
187	4	39	6.74471	3.94554	1
188	4	40	1.83588	1.18415	1
189	4	41	7.84137	6.20908	1
190	4	42	9.69059	7.66692	1
191	4	43	7.51941	3.77862	1
192	4	44	5.8202	4.81969	1
193	4	45	8.25471	6.28354	1
194	4	46	8.08431	5.84585	1
195	4	47	6.83882	4.78677	1
196	4	48	8.86667	6.70877	1
197	4	49	8.35706	8.69523	0
198	4	50	4.57216	4.34508	0
199	4	51	7.50667	8.42154	2
200	4	52	7.29431	7.21154	0
201	4	53	2.08333	1.69985	0
202	4	54	7.07922	5.02123	1
203	4	55	2.2898	1.89246	0
204	4	56	1.27275	1.52246	0
205	4	57	6.35216	7.79031	2
206	4	58	4.81863	5.31323	0
207	4	59	8.19451	7.99338	0
208	4	60	11.0206	10.1837	1
209	4	61	7.53451	8.04	2
210	4	62	4.39471	4.85892	0
211	4	63	11.2243	11.6835	0
212	4	64	3.95569	5.15215	2
213	5	2	0.555522	2.37703	2
214	5	10	3.94701	3.95016	0
215	5	16	4.39791	4.55891	0
216	5	17	5.37776	5.43828	0
217	5	20	2.67269	2.73875	0
218	5	22	1.66627	1.66844	0
219	5	26	1.52657	1.50156	0
220	5	30	2.92731	2.60625	0
221	5	33	4.37537	1.22812	1
222	5	34	2.83015	0.785625	1
223	5	35	3.89448	1.45469	1
224	5	36	6.29448	3.51672	1
225	5	38	3.66552	1.6175	1
226	5	39	6.05343	4.03719	1
227	5	43	4.58925	2.96844	1
228	5	44	2.68104	1.86922	1
229	5	45	4.07104	2.86578	1
230	5	46	2.50119	0.542344	1
231	5	48	5.03388	3.84141	1
232	5	49	1.28119	3.62859	2
233	5	50	0.831642	3.70297	2
234	5	55	1.33045	3.86906	2
235	5	56	0.562836	3.27844	2
236	5	58	0.917015	2.57203	2
237	5	59	1.38731	2.71141	2
238	5	60	2.47104	3.01078	2
239	5	62	2.0591	4.05203	2
240	5	63	2.89537	4.70797	2
241	5	64	1.14119	4.15609	2
242	6	1	11.1802	11.3757	0
243	6	2	6.3581	6.01889	0
244	6	3	1.61905	2.24153	2
245	6	4	8.25333	8.53792	0
246	6	5	8.35651	8.68333	0
247	6	7	5.63556	5.91125	0
248	6	11	5.54968	5.69542	0
249	6	13	4.01238	4.34125	0
250	6	16	6.20159	6.39056	0
251	6	18	7.11444	7.13153	0
252	6	20	6.87587	7.06194	0
253	6	21	4.85778	5.01306	0
254	6	23	3.62937	3.86042	0
255	6	25	7.44698	7.05111	0
256	6	26	7.15413	7.33972	0
257	6	27	5.15444	5.51278	0
258	6	28	4.5773	4.14889	0
259	6	30	8.35365	8.61556	0
260	6	31	10.5033	10.4946	0
261	6	32	7.21349	7.32819	0
262	6	33	10.0081	8.44236	1
263	6	34	10.2979	9.505	1
264	6	35	4.52841	3.38569	1
265	6	36	8.58079	7.32403	1
266	6	37	7.97603	5.25222	1
267	6	38	7.76952	7.05375	1
268	6	41	8.25222	8.17375	0
269	6	42	6.05921	4.25931	1
270	6	43	8.92873	7.99139	1
271	6	45	10.1129	10.1639	0
272	6	46	6.96333	5.93097	1
273	6	47	8.10587	7.18778	1
274	6	48	7.12127	6.15181	1
275	6	49	11.3097	12.7458	2
276	6	50	1.1654	1.5775	0
277	6	51	2.73444	3.75847	2
278	6	52	7.64714	10.0042	2
279	6	53	10.5903	12.1462	2
280	6	54	11.9573	13.8176	2
281	6	55	6.10937	7.08042	2
282	6	56	8.11476	8.88	2
283	6	57	7.80317	9.16889	2
284	6	58	5.53111	7.1375	2
285	6	62	3.80333	5.43611	2
286	6	63	8.77714	9.81861	2
287	6	64	4.38206	7.78083	2
288	7	1	3.24642	3.46984	0
289	7	2	1.94642	3.85016	2
290	7	4	4.42418	4.29	0
291	7	5	6.64791	6.33125	0
292	7	9	5.00925	4.78672	0
293	7	10	2.00418	2.15687	0
294	7	11	1.33627	5.21203	2
295	7	12	5.18537	5.74141	2
296	7	15	1.56463	1.68594	0
297	7	17	1.48925	1.34641	0
298	7	18	2.71343	2.82703	0
299	7	19	3.78657	1.44203	1
300	7	20	2.01985	1.12203	1
301	7	21	1.27164	4.00219	2
302	7	22	4.15552	4.11891	0
303	7	23	1.85701	1.555	0
304	7	24	2.89224	1.05141	1
305	7	25	4.87687	4.71641	0
306	7	29	2.9491	2.64391	0
307	7	30	5.3803	5.33	0
308	7	31	2.83896	3.07859	0
309	7	33	6.38746	3.09859	1
310	7	34	2.76373	1.22469	1
311	7	35	2.73925	1.64062	1
312	7	36	3.89657	1.84062	1
313	7	38	4.57104	2.06688	1
314	7	39	8.14224	6.10984	1
315	7	40	1.9903	6.68297	2
316	7	41	1.87716	7.04719	2
317	7	42	1.7794	4.39125	2
318	7	43	4.48388	1.76562	1
319	7	44	4.53299	1.99641	1
320	7	45	3.10701	0.706094	1
321	7	47	1.91149	0.677344	1
322	7	48	4.82299	1.29297	1
323	7	50	4.07269	6.04016	2
324	7	51	2.06716	3.95859	2
325	7	55	3.63716	4.74812	2
326	7	56	2.27507	4.77531	2
327	7	57	1.01627	3.11359	2
328	7	58	1.53537	5.63281	2
329	7	59	1.40866	2.40922	2
330	7	62	3.63448	5.45312	2
331	7	63	1.29955	6.6675	2
332	7	64	1.61403	3.92109	2
333	8	12	6.75275	6.89954	0
334	8	16	7.93196	7.93	0
335	8	17	5.55549	5.95631	0
336	8	21	2.65039	2.47338	0
337	8	24	4.25196	3.98508	0
338	8	29	4.97784	1.11908	1
339	8	32	3.90078	4.20692	0
340	8	33	3.02941	2.28662	1
341	8	36	2.94706	0.912769	1
342	8	37	1.38882	0.598615	1
343	8	38	3.2498	3.33431	0
344	8	39	8.14157	8.16462	0
345	8	41	2.52784	1.29862	1
346	8	42	3.89804	3.024	1
347	8	43	5.88255	5.31785	1
348	8	45	3.04686	1.166	1
349	8	46	6.07275	4.03446	1
350	8	47	6.02275	4.73831	1
351	8	48	4.73353	1.04954	1
352	8	49	1.01725	2.99123	2
353	8	51	1.41078	3.00985	2
354	8	57	2.86647	2.88062	0
355	8	58	5.00275	6.23892	2
356	8	60	1.4649	3.95446	2
357	8	61	1.99157	3.43185	2
358	8	63	2.33529	4.40277	2
359	8	64	1.04804	2.96015	2
360	9	2	4.20843	4.16815	0
361	9	3	7.36255	7.43277	0
362	9	4	4.78451	4.79031	0
363	9	5	1.81216	1.67385	0
364	9	6	1.4249	0.840615	1
365	9	8	3.61235	4.63554	2
366	9	9	3.20804	3.016	0
367	9	10	0.785686	0.416154	0
368	9	12	2.34863	2.58323	0
369	9	13	3.19059	1.50215	1
370	9	14	1.03451	0.639538	0
371	9	15	8.37451	8.05754	0
372	9	16	2.93824	2.77846	0
373	9	17	7.46765	6.81354	1
374	9	18	2.36176	4.08446	2
375	9	19	3.30686	2.57862	1
376	9	20	3.95078	3.57631	0
377	9	21	5.25647	4.47938	1
378	9	22	3.48882	3.47954	0
379	9	23	1.40627	3.53769	2
380	9	24	0.617451	1.112	0
381	9	25	2.5898	5.74846	2
382	9	26	3.52725	3.252	0
383	9	27	1.13059	3.41477	2
384	9	28	3.54412	3.47723	0
385	9	30	0.973137	0.56	0
386	9	31	6.34608	6.48231	0
387	9	33	3.47039	1.49631	1
388	9	34	4.07804	2.536	1
389	9	35	8.47706	7.10369	1
390	9	36	4.21431	1.31831	1
391	9	37	6.52392	6.92846	0
392	9	38	2.4698	0.951231	1
393	9	39	2.22392	0.775385	1
394	9	40	3.19412	5.58092	2
395	9	41	1.59549	0.715846	1
396	9	42	4.76804	1.42354	1
397	9	43	3.20902	0.881077	1
398	9	45	5.14765	2.00462	1
399	9	46	5.2802	2.74046	1
400	9	47	5.79784	2.09492	1
401	9	48	3.92451	1.45831	1
402	9	49	2.52667	3.66308	2
403	9	50	2.92608	3.05662	0
404	9	51	4.49667	5.80369	2
405	9	52	0.608824	3.10031	2
406	9	53	1.22451	2.36015	2
407	9	54	2.94137	6.04323	2
408	9	55	2.52078	5.87831	2
409	9	56	2.62863	5.87646	2
410	9	57	5.23569	6.66631	2
411	9	58	2.24686	4.85877	2
412	9	59	1.20765	1.42662	0
413	9	60	2.33569	6.31569	2
414	9	61	3.49294	4.83954	2
415	9	62	0.492157	1.79138	2
416	9	63	1.90608	6.41769	2
417	9	64	1.2498	3.27815	2
418	10	1	6.11157	5.14446	1
419	10	2	6.21471	4.87308	1
420	10	3	5.20137	4.52877	1
421	10	4	1.7798	1.36292	0
422	10	6	7.28706	5.91154	1
423	10	8	6.23412	5.26277	1
424	10	9	2.20392	1.416	1
425	10	10	0.869804	0.513846	0
426	10	11	2.22039	1.54015	1
427	10	12	4.29922	3.86677	0
428	10	15	5.64451	4.86046	1
429	10	16	9.54	8.27338	1
430	10	17	5.61569	4.86877	1
431	10	19	2.59706	0.906462	1
432	10	20	3.82294	3.02892	1
433	10	21	7.49137	6.29708	1
434	10	22	9.98373	8.89292	1
435	10	23	2.69059	3.47923	2
436	10	24	5.09961	4.31077	1
437	10	26	8.74431	7.81815	1
438	10	27	3.86941	4.612	2
439	10	28	7.72647	7.448	0
440	10	29	5.39176	5.07723	0
441	10	32	3.10627	2.23462	1
442	10	33	8.67	6.32677	1
443	10	34	8.17784	2.90938	1
444	10	35	9.14784	5.52492	1
445	10	36	6.89843	2.83262	1
446	10	37	2.89255	1.42169	1
447	10	38	8.17804	5.79969	1
448	10	39	8.17529	5.174	1
449	10	40	3.70235	1.61985	1
450	10	41	4.12314	2.72354	1
451	10	42	6.83098	5.32246	1
452	10	43	5.98314	3.04354	1
453	10	45	8.41784	6.01292	1
454	10	46	4.12784	1.50154	1
455	10	47	5.59176	3.22292	1
456	10	48	6.45137	4.41185	1
457	10	49	4.50314	5.39862	2
458	10	51	3.05471	4.79062	2
459	10	52	1.70745	5.12585	2
460	10	54	2.51686	2.11554	0
461	10	57	5.55804	6.62338	2
462	10	58	2.84824	4.04938	2
463	10	60	4.38686	5.18877	2
464	10	61	4.80804	4.76631	0
465	10	62	6.94098	6.79738	0
466	10	63	6.75392	8.23492	2
467	10	64	4.95118	5.62585	2
468	11	1	5.66841	4.90653	1
469	11	2	8.61254	10.2851	2
470	11	4	5.49524	5.45944	0
471	11	5	4.35254	2.92944	1
472	11	6	0.914127	0.846389	0
473	11	7	4.4954	4.94806	0
474	11	11	3.27683	2.43236	1
475	11	12	1.73444	1.69208	0
476	11	13	1.59143	1.29375	0
477	11	16	1.5573	1.35597	0
478	11	17	2.73746	0.922639	1
479	11	20	6.37571	6.13833	0
480	11	21	3.02921	3.08042	0
481	11	22	0.73508	0.452083	0
482	11	25	2.12079	1.83139	0
483	11	27	4.49222	4.07889	0
484	11	28	1.71714	1.16056	1
485	11	30	1.2827	1.11931	0
486	11	33	9.28127	7.78278	1
487	11	34	4.84381	2.09861	1
488	11	36	8.90476	7.30833	1
489	11	37	4.20238	1.99361	1
490	11	38	5.11635	3.22528	1
491	11	39	1.92508	1.58153	0
492	11	40	2.44889	1.92972	1
493	11	41	2.30048	1.14903	1
494	11	43	4.54651	2.01597	1
495	11	45	6.45968	1.28125	1
496	11	46	8.89857	7.97708	1
497	11	47	4.60079	2.70542	1
498	11	48	4.16714	1.26306	1
499	11	50	3.49937	5.98347	2
500	11	51	1.9127	3.69528	2
501	11	52	4.38651	5.53417	2
502	11	53	3.64889	4.19792	2
503	11	54	5.54889	6.64681	2
504	11	55	8.20381	9.17653	2
505	11	56	3.99508	5.10056	2
506	11	57	0.919048	2.59528	2
507	11	58	3.63333	5.10625	2
508	11	59	1.50349	2.39333	2
509	11	60	1.88635	2.42833	2
510	11	61	1.24429	1.99722	2
511	11	62	0.842222	2.07806	2
512	11	63	3.36937	4.36917	2
513	11	64	1.15063	4.18111	2
514	12	1	4.50143	4.05306	0
515	12	2	4.46762	9.10125	2
516	12	4	2.97714	3.16236	0
517	12	5	11.8822	8.09903	1
518	12	6	11.29	10.9274	0
519	12	7	1.2627	0.798611	0
520	12	8	2.2881	1.76694	1
521	12	11	1.95524	1.31653	1
522	12	12	3.90159	3.52292	0
523	12	13	1.76746	1.51056	0
524	12	14	3.96032	4.06903	0
525	12	15	2.69444	3.11153	0
526	12	17	4.54746	1.47431	1
527	12	18	8.6273	3.32431	1
528	12	19	2.91857	3.33708	0
529	12	20	7.65381	2.96333	1
530	12	21	1.55048	1.32347	0
531	12	22	6.39905	4.71389	1
532	12	23	1.75143	1.63972	0
533	12	28	10.2568	8.85375	1
534	12	29	1.79254	1.49542	0
535	12	31	3.71984	2.90986	1
536	12	32	4.12667	3.62708	0
537	12	33	6.44095	3.46847	1
538	12	34	7.57698	6.69375	1
539	12	35	5.34524	3.63556	1
540	12	36	8.21952	4.75278	1
541	12	37	8.51413	2.86153	1
542	12	38	7.29746	5.09139	1
543	12	39	3.3546	3.00514	0
544	12	40	3.84889	3.18833	1
545	12	41	7.67222	5.98722	1
546	12	42	3.3446	1.605	1
547	12	43	4.94508	2.06417	1
548	12	44	3.45825	1.56403	1
549	12	45	5.34175	2.38083	1
550	12	46	7.58524	2.90639	1
551	12	47	7.57794	4.29583	1
552	12	48	5.97619	3.61167	1
553	12	49	2.19825	6.40653	2
554	12	50	4.36095	9.18764	2
555	12	51	5.36683	5.53194	0
556	12	52	6.05651	8.01361	2
557	12	53	4.61413	6.89833	2
558	12	54	2.04619	5.83653	2
559	12	55	4.14365	9.7475	2
560	12	56	5.75048	8.02056	2
561	12	57	3.16286	5.52583	2
562	12	58	5.04048	7.88667	2
563	12	59	2.62635	3.34667	2
564	12	60	3.61857	3.20875	0
565	12	62	2.27317	4.00431	2
566	12	63	2.0746	5.9475	2
567	12	64	4.42365	5.17208	2
568	13	2	0.70069	1.08083	0
569	13	3	5.11638	5.76542	2
570	13	4	5.61138	7.61806	2
571	13	5	6.33414	6.45958	0
572	13	7	2.12931	3.08708	2
573	13	8	10.3731	12.1262	2
574	13	9	0.0953449	0.992639	2
575	13	10	2.97603	3.96403	2
576	13	11	1.26034	1.23125	0
577	13	13	3.36862	4.36847	2
578	13	14	5.31086	6.65792	2
579	13	16	1.40362	1.30097	0
580	13	18	3.745	3.78444	0
581	13	19	6.93534	7.69361	2
582	13	20	4.27638	5.20903	2
583	13	21	1.1631	3.48153	2
584	13	22	5.60224	8.35736	2
585	13	23	1.57552	1.3625	0
586	13	24	5.63259	8.15222	2
587	13	25	2.82776	4.165	2
588	13	26	5.28103	6.29083	2
589	13	27	2.71638	3.10639	0
590	13	28	5.59931	6.17486	2
591	13	29	1.1031	1.95958	2
592	13	30	2.80931	3.24069	0
593	13	31	4.08448	5.16194	2
594	13	33	5.04034	5.23931	0
595	13	34	5.12017	3.89056	1
596	13	35	4.89569	1.85889	1
597	13	36	3.74845	2.71722	1
598	13	38	5.24638	5.39472	0
599	13	39	1.49845	0.976806	1
600	13	40	2.41138	2.33153	0
601	13	41	4.84362	3.58153	1
602	13	42	6.24534	5.13806	1
603	13	43	1.82448	3.30972	2
604	13	46	4.69121	3.82736	1
605	13	48	7.83466	5.93792	1
606	13	49	1.53259	3.81681	2
607	13	50	2.16759	4.09417	2
608	13	51	1.54845	4.40236	2
609	13	52	1.39741	5.16083	2
610	13	53	1.57966	2.61708	2
611	13	54	1.92672	4.0425	2
612	13	56	3.72517	5.5375	2
613	13	57	3.46741	5.60458	2
614	13	58	1.06862	1.21722	0
615	13	59	5.39983	7.10153	2
616	13	60	3.60603	6.97486	2
617	13	61	3.54862	5.21056	2
618	13	62	4.94534	6.63542	2
619	13	63	4.22638	6.63958	2
620	13	64	2.8419	6.18903	2
621	14	1	7.34069	8.55056	2
622	14	2	6.53759	7.36667	2
623	14	3	10.6991	10.8262	0
624	14	4	6.52379	7.01375	0
625	14	5	7.95034	7.94389	0
626	14	6	8.96052	9.43111	0
627	14	7	6.1269	7.09125	2
628	14	8	9.79724	10.7674	2
629	14	10	8.88241	9.43056	2
630	14	13	8.725	9.47861	2
631	14	14	11.2953	12.009	2
632	14	15	2.095	1.83847	0
633	14	16	2.04293	1.61306	0
634	14	17	8.20466	8.37972	0
635	14	18	9.89207	10.2935	0
636	14	19	5.93741	6.16472	0
637	14	20	6.83276	6.94597	0
638	14	21	1.95586	2.42181	0
639	14	22	8.98966	10.4068	2
640	14	23	2.40362	1.93653	0
641	14	24	7.425	8.82014	2
642	14	25	3.82966	4.46917	2
643	14	26	8.01931	9.01639	2
644	14	31	12.8488	13.0725	0
645	14	33	2.91931	2.25528	1
646	14	34	11.196	10.1132	1
647	14	35	14.5512	12.8446	1
648	14	36	11.446	11.3138	0
649	14	37	2.025	1.34042	1
650	14	38	6.71586	10.1536	2
651	14	39	2.73224	2.62194	0
652	14	40	2.88534	2.36042	1
653	14	41	10.5784	6.96	1
654	14	42	13.5776	11.8332	1
655	14	43	3.75017	4.56319	2
656	14	46	10.821	9.33528	1
657	14	48	10.855	2.41736	1
658	14	49	8.48879	10.986	2
659	14	50	5.42276	4.34889	1
660	14	51	9.92379	13.1556	2
661	14	52	5.5681	4.66708	1
662	14	54	5.31069	5.61681	0
663	14	55	5.32276	5.655	0
664	14	56	8.60897	9.86583	2
665	14	57	5.57552	9.66708	2
666	14	58	5.54138	6.42514	2
667	14	59	6.47776	8.52556	2
668	14	60	8.51845	12.6015	2
669	14	61	6.25345	12.2368	2
670	14	62	7.14224	9.31125	2
671	14	63	9.81328	13.5536	2
672	14	64	4.82224	11.8451	2
673	15	1	9.67072	8.97736	1
674	15	2	2.9288	2.70642	0
675	15	3	10.4058	9.60887	1
676	15	4	2.20313	1.69245	1
677	15	5	5.32783	5.28981	0
678	15	6	4.20783	4.23491	0
679	15	7	9.02578	8.52283	1
680	15	8	8.73831	8.4017	0
681	15	9	9.30542	9.16887	0
682	15	11	4.62916	4.46321	0
683	15	12	5.81687	5.77566	0
684	15	14	7.39602	6.93113	0
685	15	18	8.83036	8.11094	1
686	15	19	4.4241	4.00868	0
687	15	21	7.15892	6.71434	0
688	15	22	7.49783	6.91981	1
689	15	23	8.16542	7.80283	0
690	15	24	7.31578	6.11415	1
691	15	27	3.69145	3.1366	1
692	15	28	0.900361	1.06264	0
693	15	30	11.1783	10.614	1
694	15	32	7.44855	7.03132	0
695	15	33	12.7777	9.59019	1
696	15	34	3.91193	5.58547	2
697	15	35	8.70157	6.50698	1
698	15	41	7.37651	5.76547	1
699	15	42	9.74651	7.94151	1
700	15	44	7.03964	6.65642	0
701	15	46	4.31807	3.62132	1
702	15	47	9.78229	7.94226	1
703	15	49	11.4761	11.7621	0
704	15	50	2.3747	5.34604	2
705	15	51	5.15349	6.20585	2
706	15	53	5.90181	8.34509	2
707	15	54	4.95783	6.46566	2
708	15	56	4.18783	5.32811	2
709	15	59	3.32518	3.5983	0
710	15	60	5.98843	6.87585	2
711	15	61	7.84506	6.73717	1
712	15	63	1.16723	3.54736	2
713	15	64	0.780723	1.57038	2
714	16	1	1.00458	1.5217	2
715	16	3	6.19819	6.58226	0
716	16	5	5.17181	6.29925	2
717	16	6	5.90084	6.72321	2
718	16	7	5.01241	5.91396	2
719	16	8	10.4896	11.5419	2
720	16	9	5.35711	6.17849	2
721	16	11	9.30193	10.1881	2
722	16	12	4.77096	5.12113	0
723	16	14	6.66964	7.14151	0
724	16	18	4.36964	5.34491	2
725	16	19	2.73783	2.1966	1
726	16	21	5.69783	6.53302	2
727	16	22	8.57277	9.34113	2
728	16	23	8.34723	8.71792	0
729	16	24	10.4353	10.8136	0
730	16	27	10.8282	11.1285	0
731	16	28	3.95193	4.69396	2
732	16	30	6.99723	7.9866	2
733	16	31	1.42325	1.4317	0
734	16	32	11.2031	11.0049	0
735	16	33	6.60048	2.54943	1
736	16	34	3.22446	4.89811	2
737	16	35	5.68024	2.05208	1
738	16	38	7.00265	4.70585	1
739	16	41	3.29627	2.75604	1
740	16	42	8.03313	8.21321	0
741	16	43	6.22048	7.06887	2
742	16	44	8.32434	9.29623	2
743	16	46	1.29072	1.12189	0
744	16	47	7.41494	6.73094	1
745	16	48	10.8946	10.6628	0
746	16	49	2.83542	5.20283	2
747	16	50	1.77627	6.00679	2
748	16	51	4.90133	7.0666	2
749	16	53	1.52735	4.10981	2
750	16	54	2.85651	6.06358	2
751	16	55	3.91446	5.56075	2
752	16	56	6.78229	8.50906	2
753	16	59	2.97506	3.23	0
754	16	60	10.4406	13.2906	2
755	16	61	7.48482	8.58019	2
756	16	62	7.21771	8.53717	2
757	16	63	0.375783	2.64698	2
758	16	64	5.32506	7.44151	2
759	17	1	2.9503	3.46297	2
760	17	2	2.51313	6.43203	2
761	17	4	1.26224	1.32844	0
762	17	5	2.94328	2.52578	0
763	17	7	1.16687	1.16016	0
764	17	8	1.25104	3.77438	2
765	17	10	4.80418	5.28937	0
766	17	11	2.23433	1.75828	0
767	17	12	1.74418	2.24656	2
768	17	13	2.24418	2.92109	2
769	17	14	4.51985	4.91937	0
770	17	18	2.8409	3.43328	2
771	17	19	5.39731	1.96	1
772	17	20	8.7003	5.8225	1
773	17	21	3.00358	2.06125	1
774	17	22	2.05985	2.05594	0
775	17	23	9.38149	5.18578	1
776	17	24	6.75522	2.08094	1
777	17	26	4.02955	3.80875	0
778	17	27	8.01776	8.43656	0
779	17	28	2.61851	3.1575	2
780	17	29	2.63254	8.80047	2
781	17	30	1.48478	1.01484	0
782	17	31	1.61701	2.08156	0
783	17	33	11.3084	5.97906	1
784	17	34	4.99164	4.21984	1
785	17	35	9.04239	9.28813	0
786	17	36	8.88552	4.69047	1
787	17	37	0.863284	2.07109	2
788	17	38	9.04239	3.90422	1
789	17	40	3.00239	1.80797	1
790	17	41	2.56642	1.73422	1
791	17	42	3.17179	2.09	1
792	17	43	5.73269	2.66719	1
793	17	44	10.7916	7.36906	1
794	17	45	8.95463	2.51547	1
795	17	46	2.77731	1.94484	1
796	17	47	7.38045	3.32687	1
797	17	48	8.60433	3.67734	1
798	17	49	3.32955	8.48062	2
799	17	50	3.54299	8.05719	2
800	17	51	6.04582	9.13281	2
801	17	53	3.0206	4.29016	2
802	17	54	2.27179	3.6125	2
803	17	55	8.91716	9.165	0
804	17	56	3.58403	7.99531	2
805	17	57	4.18463	2.83844	1
806	17	58	3.16463	2.29688	1
807	17	59	6.03522	6.59984	2
808	17	60	2.00657	2.56797	2
809	17	61	2.37134	6.36266	2
810	17	62	5.85701	11.1036	2
811	17	63	2.66075	8.83687	2
812	17	64	2.00269	7.41937	2
813	18	1	1.06194	1.36609	0
814	18	2	2.04224	4.60078	2
815	18	6	3.68866	3.99016	0
816	18	7	3.9094	3.175	1
817	18	10	6.43896	6.39062	0
818	18	14	7.20731	7.24563	0
819	18	16	4.22194	4.47438	0
820	18	19	5.81642	3.02406	1
821	18	20	12.1309	10.1119	1
822	18	23	7.01806	0.954375	1
823	18	24	6.78015	2.41531	1
824	18	25	3.34388	3.85688	2
825	18	27	10.9264	11.1616	0
826	18	28	5.61537	5.94016	0
827	18	29	5.30015	4.90531	0
828	18	32	5.6694	6.04656	0
829	18	33	8.61403	3.14609	1
830	18	34	6.75373	2.12094	1
831	18	35	7.45552	6.97703	0
832	18	36	6.25284	2.73484	1
833	18	38	6.58985	2.1675	1
834	18	39	4.32701	0.71375	1
835	18	40	1.39328	1.50625	0
836	18	43	4.7297	1.46297	1
837	18	44	5.57328	5.95297	0
838	18	45	4.74627	1.9525	1
839	18	47	9.02567	3.43281	1
840	18	48	3.60761	1.07438	1
841	18	49	3.41239	9.60859	2
842	18	50	3.63254	5.875	2
843	18	51	3.33373	5.13234	2
844	18	52	6.47642	6.26109	0
845	18	53	5.2197	1.63469	1
846	18	55	5.71896	2.5975	1
847	18	56	1.62448	5.46328	2
848	18	57	2.31149	4.15078	2
849	18	58	1.36119	1.75297	0
850	18	59	9.24	8.73125	1
851	18	62	8.54343	11.2006	2
852	18	63	5.65866	6.02828	0
853	18	64	9.41642	11.0262	2
854	19	3	3.3294	3.63	0
855	19	4	5.42567	5.13563	0
856	19	14	5.50493	4.68703	1
857	19	15	2.46418	2.45875	0
858	19	16	5.09343	5.17172	0
859	19	18	1.97418	0.6375	1
860	19	20	1.5494	0.815781	1
861	19	23	2.41179	1.49562	1
862	19	24	2.01627	0.370469	1
863	19	26	1.92866	2.45672	2
864	19	28	2.01896	2.07781	0
865	19	29	4.61582	4.85875	0
866	19	33	7.58478	3.08609	1
867	19	34	7.33522	2.12625	1
868	19	35	4.22851	1.29203	1
869	19	36	4.88478	1.68281	1
870	19	38	9.32612	3.93438	1
871	19	39	7.48567	2.08516	1
872	19	43	8.50567	2.35188	1
873	19	44	8.69343	5.80625	1
874	19	45	6.55776	1.50656	1
875	19	47	5.08194	1.40797	1
876	19	48	3.16239	0.927656	1
877	19	49	3.01045	7.24578	2
878	19	50	3.34597	7.23141	2
879	19	51	2.07627	5.60281	2
880	19	52	5.05537	3.36875	1
881	19	56	1.79537	6.53937	2
882	19	59	2.58463	3.21875	2
883	19	62	2.84791	7.30031	2
884	19	63	1.36119	5.81672	2
885	19	64	1.66567	4.34922	2
886	20	6	3.39039	3.75092	0
887	20	11	2.02059	2.03692	0
888	20	12	2.23216	2.34415	0
889	20	17	1.10529	1.08815	0
890	20	18	1.47843	2.30123	2
891	20	21	2.72706	2.84938	0
892	20	22	2.53882	2.36554	0
893	20	23	4.93608	5.66985	2
894	20	24	2.03	2.74123	2
895	20	25	2.05588	2.94169	2
896	20	26	1.18157	1.66815	0
897	20	27	1.26667	3.41185	2
898	20	32	1.03392	2.10354	2
899	20	34	5.45686	1.98815	1
900	20	36	4.00725	1.03631	1
901	20	38	3.17863	1.54785	1
902	20	39	3.87216	1.37569	1
903	20	40	1.58118	2.33323	2
904	20	41	3.40824	1.42169	1
905	20	42	5.85412	4.998	1
906	20	43	3.4149	1.92954	1
907	20	44	1.96059	2.54138	2
908	20	45	2.58706	0.954308	1
909	20	46	1.68235	0.139692	1
910	20	48	2.50608	0.574	1
911	20	49	1.75294	2.64723	2
912	20	51	0.47	0.959538	0
913	20	52	2.91784	4.59969	2
914	20	53	2.32608	3.64708	2
915	20	54	2.1649	3.20354	2
916	20	55	2.09765	3.14923	2
917	20	56	1.98412	2.96169	2
918	20	57	1.67098	3.23462	2
919	20	58	2.80706	5.47938	2
920	20	59	1.27137	1.95954	2
921	20	60	0.970392	2.19292	2
922	20	61	2.66216	4.95631	2
923	20	62	1.57412	3.39154	2
924	20	63	1.07647	4.14492	2
925	20	64	4.42059	5.47246	2
926	21	1	7.79843	7.68323	0
927	21	2	11.5222	10.9666	1
928	21	3	3.34255	3.27769	0
929	21	6	10.7263	9.88862	1
930	21	8	9.90686	9.41015	0
931	21	9	7.68294	7.27662	0
932	21	11	6.11843	5.74938	0
933	21	15	2.22569	1.82769	0
934	21	17	3.73706	3.64954	0
935	21	20	11.0431	10.3789	1
936	21	21	6.18294	6.19369	0
937	21	22	5.02255	4.04462	1
938	21	23	1.74725	1.69077	0
939	21	24	9.19549	8.79292	0
940	21	26	8.84765	8.40431	0
941	21	27	1.40059	2.20446	2
942	21	29	6.82216	7.41123	2
943	21	31	4.94882	4.72185	0
944	21	32	0.469412	1.80585	2
945	21	33	10.9955	8.49631	1
946	21	34	7.09176	2.65754	1
947	21	35	11.8327	8.47431	1
948	21	36	11.1882	5.014	1
949	21	38	10.0637	7.43785	1
950	21	39	9.0298	4.14523	1
951	21	41	7.0198	5.81185	1
952	21	42	8.59627	5.36646	1
953	21	43	12.5229	11.1765	1
954	21	45	12.169	9.77954	1
955	21	47	13.4555	10.4018	1
956	21	48	13.1937	9.30846	1
957	21	49	11.7476	11.8777	0
958	21	52	2.09941	6.426	2
959	21	53	3.88118	3.53723	0
960	21	58	9.13784	10.6272	2
961	21	60	8.00569	9.58646	2
962	21	61	1.02588	3.37385	2
963	21	62	9.09745	9.864	2
964	21	63	11.3824	12.4366	2
965	21	64	7.21314	7.848	2
966	22	3	2.20045	1.455	1
967	22	5	2.0609	1.45547	1
968	22	7	2.83149	2.43938	0
969	22	15	1.58746	1.34719	0
970	22	16	1.85224	1.58094	0
971	22	18	1.39881	1.38578	0
972	22	19	3.05761	1.13859	1
973	22	20	4.99687	3.98641	1
974	22	23	3.67104	0.806406	1
975	22	24	3.81164	0.976094	1
976	22	33	5.30269	1.54922	1
977	22	34	6.81672	4.40641	1
978	22	35	3.31687	1.46188	1
979	22	36	5.23746	1.9975	1
980	22	38	3.82403	1.14844	1
981	22	39	4.91716	1.74937	1
982	22	43	5.16896	1.37656	1
983	22	44	4.9391	3.24125	1
984	22	45	3.47149	2.09734	1
985	22	48	3.8709	1.05391	1
986	22	49	2.80104	7.61734	2
987	22	51	2.25239	6.77797	2
988	22	52	3.77418	1.37969	1
989	22	56	1.39866	4.69781	2
990	22	59	2.01403	3.17437	2
991	22	62	1.61119	4.23438	2
992	22	63	2.70567	5.53266	2
993	22	64	2.38955	4.13312	2
994	23	2	4.2659	4.34679	0
995	23	4	2.60663	2.67189	0
996	23	6	3.77735	3.99415	0
997	23	10	5.75024	6.04774	0
998	23	12	3.43867	3.73887	0
999	23	13	7.34434	2.04642	1
1000	23	14	1.81506	1.91774	0
1001	23	15	2.42952	1.30887	1
1002	23	17	2.18096	2.11868	0
1003	23	22	2.78301	2.60868	0
1004	23	24	1.89554	1.63264	0
1005	23	32	1.44916	1.28698	0
1006	23	33	8.74349	3.86509	1
1007	23	35	9.2259	3.19245	1
1008	23	36	6.54976	3.25396	1
1009	23	37	11.4495	5.08453	1
1010	23	38	8.10904	3.83283	1
1011	23	39	6.6	1.94906	1
1012	23	40	8.39096	2.39151	1
1013	23	41	7.9959	2.7717	1
1014	23	42	6.50988	2.57264	1
1015	23	43	9.02639	4.97887	1
1016	23	44	6.79361	2.63	1
1017	23	45	5.68831	1.87113	1
1018	23	46	8.71325	5.25491	1
1019	23	47	10.1431	5.94868	1
1020	23	48	7.08482	2.24415	1
1021	23	49	3.59386	9.51302	2
1022	23	50	2.72096	8.94151	2
1023	23	51	1.53277	5.94981	2
1024	23	52	2.75663	9.02792	2
1025	23	53	3.28024	8.33132	2
1026	23	54	2.37108	6.80057	2
1027	23	55	3.13229	9.46906	2
1028	23	56	2.7847	8.51472	2
1029	23	58	3.01265	5.86377	2
1030	23	59	4.93289	9.86245	2
1031	23	60	3.71325	10.0494	2
1032	23	61	4.73807	8.79358	2
1033	23	62	3.82952	8.30321	2
1034	23	63	4.11157	9.2783	2
1035	23	64	3.73205	8.4534	2
1036	24	10	1.00952	0.296038	1
1037	24	18	1.23084	1.26849	0
1038	24	19	2.77747	1.05906	1
1039	24	22	1.10145	1.47528	0
1040	24	23	1.87807	1.07434	1
1041	24	24	2.66639	1.17226	1
1042	24	27	1.51988	1.66	0
1043	24	28	1.01301	1.40755	0
1044	24	37	3.52434	1.18604	1
1045	24	39	3.92096	1.1483	1
1046	24	40	3.25084	0.859434	1
1047	24	42	5.02277	1.70075	1
1048	24	43	3.9753	1.86849	1
1049	24	44	5.01241	2.12434	1
1050	24	47	1.40651	1.1234	0
1051	24	48	2.26012	1.42472	1
1052	24	52	1.1	2.88189	2
1053	24	53	0.990843	2.38962	2
1054	24	55	3.63554	2.29113	1
1055	24	56	1.49072	3.06981	2
1056	24	59	2.1053	1.47019	1
1057	24	60	0.911687	1.49642	2
1058	24	61	2.17012	1.35642	1
1059	24	62	1.55614	2.34038	2
1060	24	63	0.91759	1.35208	0
1061	25	1	2.225	4.67194	2
1062	25	2	6.89741	3.18264	1
1063	25	3	6.49621	2.98167	1
1064	25	4	1.14034	4.20361	2
1065	25	5	6.17966	6.47625	0
1066	25	6	3.01879	2.44792	1
1067	25	7	6.14034	2.45	1
1068	25	8	4.89966	4.62014	0
1069	25	9	5.25862	2.54681	1
1070	25	10	1.72414	6.02431	2
1071	25	13	1.22276	0.795	0
1072	25	14	2.31672	8.72556	2
1073	25	15	8.18069	2.94111	1
1074	25	17	7.20172	2.97236	1
1075	25	19	3.65828	0.825556	1
1076	25	21	3.68034	5.98333	2
1077	25	22	2.33759	6.98278	2
1078	25	23	6.81793	2.82764	1
1079	25	24	6.34948	8.26153	2
1080	25	26	1.90966	5.235	2
1081	25	27	1.17552	4.21111	2
1082	25	28	0.619138	3.14431	2
1083	25	29	6.89707	3.03722	1
1084	25	30	5.42172	2.07778	1
1085	25	32	1.61328	5.37417	2
1086	25	33	4.65293	2.08389	1
1087	25	34	1.29466	4.39208	2
1088	25	35	4.58362	1.85611	1
1089	25	36	4.84603	2.25486	1
1090	25	37	5.40224	2.31847	1
1091	25	38	3.08569	6.58278	2
1092	25	39	5.31155	2.11236	1
1093	25	40	5.86517	2.59069	1
1094	25	41	4.79483	2.78958	1
1095	25	43	4.56672	7.50389	2
1096	25	44	4.85776	2.32028	1
1097	25	45	3.81345	1.72611	1
1098	25	46	5.06793	2.92194	1
1099	25	47	4.92448	1.68167	1
1100	25	49	1.98362	4.72875	2
1101	25	50	3.31517	1.67542	1
1102	25	51	1.54362	1.01319	1
1103	25	52	2.3469	3.14667	2
1104	25	53	2.50586	4.88444	2
1105	25	54	3.60241	7.44306	2
1106	25	55	3.58983	7.17389	2
1107	25	56	2.41552	7.10139	2
1108	25	57	2.77707	6.44014	2
1109	25	58	4.81224	1.56764	1
1110	25	59	1.49224	4.43764	2
1111	25	60	1.74828	4.30222	2
1112	25	61	5.27879	6.03486	2
1113	25	62	4.60121	5.80569	2
1114	25	64	0.279483	2.33583	2
1115	26	1	2.24776	3.30641	2
1116	26	2	2.69776	8.86391	2
1117	26	3	1.95075	5.57594	2
1118	26	4	2.27582	5.65328	2
1119	26	5	2.17612	2.21781	0
1120	26	6	1.80851	6.61281	2
1121	26	9	1.59239	6.15531	2
1122	26	10	4.94269	1.63609	1
1123	26	11	7.86925	3.00578	1
1124	26	14	0.916418	1.42953	2
1125	26	15	3.55015	1.21672	1
1126	26	19	4.4506	2.18187	1
1127	26	21	7.25418	1.40813	1
1128	26	22	1.26119	3.50703	2
1129	26	23	2.52657	0.542969	1
1130	26	24	2.90597	0.70625	1
1131	26	25	1.91657	5.55484	2
1132	26	27	3.59881	1.40641	1
1133	26	32	3.55537	1.28141	1
1134	26	33	5.99313	2.88828	1
1135	26	34	2.67522	7.11969	2
1136	26	35	1.5694	4.40891	2
1137	26	36	1.99776	1.20312	1
1138	26	37	7.29388	2.82531	1
1139	26	38	1.02284	5.20844	2
1140	26	39	4.65537	1.45094	1
1141	26	40	5.71537	1.09625	1
1142	26	41	6.02075	2.18375	1
1143	26	42	7.72358	2.7475	1
1144	26	44	4.17119	1.77031	1
1145	26	45	4.76104	1.22047	1
1146	26	46	6.24194	2.08453	1
1147	26	47	2.54299	0.563438	1
1148	26	49	2.15687	5.55219	2
1149	26	50	2.20164	5.94906	2
1150	26	52	1.55925	4.50656	2
1151	26	53	2.60627	5.90328	2
1152	26	54	1.87194	6.57531	2
1153	26	55	2.00582	6.05734	2
1154	26	56	1.89836	6.17609	2
1155	26	57	6.38627	2.08328	1
1156	26	58	7.32716	2.00891	1
1157	26	59	2.06493	4.74797	2
1158	26	60	4.50164	2.23219	1
1159	26	61	6.32866	2.21516	1
1160	26	62	1.72478	4.62344	2
1161	27	7	6.68608	6.72446	0
1162	27	35	2.80902	0.65	1
1163	27	37	3.79686	1.16892	1
1164	27	38	1.3449	0.48	1
1165	27	39	1.45039	0.450769	1
1166	27	40	4.51882	2.19646	1
1167	27	41	3.2198	1.29123	1
1168	27	42	3.88196	1.20677	1
1169	27	43	4.30314	1.22723	1
1170	27	45	1.88529	0.702769	1
1171	27	46	3.94902	1.06631	1
1172	27	54	2.04725	4.84415	2
1173	27	55	1.29765	3.85323	2
1174	27	56	1.1698	3.13077	2
1175	27	57	1.24137	4.17738	2
1176	27	58	1.64667	4.01354	2
1177	27	60	1.37588	3.65462	2
1178	27	63	1.16882	4.10631	2
1179	27	64	0.994118	2.71108	2
1180	28	2	2.88879	2.03181	1
1181	28	3	4.58983	2.15972	1
1182	28	4	3.84155	1.72194	1
1183	28	6	3.95069	4.84194	2
1184	28	7	5.51345	2.76778	1
1185	28	8	3.70948	1.84167	1
1186	28	9	3.34224	1.64764	1
1187	28	10	4.36172	3.97611	0
1188	28	12	4.0631	4.77431	2
1189	28	13	0.885517	0.35	1
1190	28	14	2.49328	5.72389	2
1191	28	15	5.24241	3.05458	1
1192	28	16	3.69121	4.00139	0
1193	28	17	4.55569	2.06361	1
1194	28	18	1.64086	0.381528	1
1195	28	19	4.70724	1.55319	1
1196	28	21	0.571724	2.20139	2
1197	28	22	1.02121	4.16611	2
1198	28	23	6.69069	2.84042	1
1199	28	26	1.38276	3.32431	2
1200	28	27	1.85534	3.93833	2
1201	28	28	0.390172	1.27806	2
1202	28	29	3.90034	1.64528	1
1203	28	30	3.31534	2.065	1
1204	28	32	1.93655	4.39333	2
1205	28	33	3.11552	1.25208	1
1206	28	34	4.20448	3.50125	1
1207	28	35	4.40345	3.38736	1
1208	28	36	2.99983	1.22111	1
1209	28	37	3.605	1.59569	1
1210	28	38	2.37741	3.77139	2
1211	28	39	6.18914	5.09208	1
1212	28	40	5.12931	3.17542	1
1213	28	41	4.64552	4.3025	0
1214	28	44	4.37707	3.23625	1
1215	28	45	4.33569	2.48819	1
1216	28	46	2.94983	1.64986	1
1217	28	47	3.91069	1.67153	1
1218	28	48	1.27793	1.40125	0
1219	28	49	1.24362	3.03028	2
1220	28	50	1.70655	0.762639	1
1221	28	51	0.721379	0.368472	0
1222	28	52	1.04276	1.49611	0
1223	28	53	2.92897	4.34667	2
1224	28	54	3.68121	5.33458	2
1225	28	55	2.995	4.80389	2
1226	28	56	7.22328	7.71792	0
1227	28	57	2.31948	4.96153	2
1228	28	58	3.91431	1.39903	1
1229	28	59	0.966034	2.96792	2
1230	28	60	2.18086	3.63972	2
1231	28	63	1.20586	1.70764	2
1232	29	1	0.814819	1.33132	2
1233	29	2	0.953976	2.86925	2
1234	29	3	4.22253	3.11962	1
1235	29	4	6.69458	3.24774	1
1236	29	5	3.56289	0.968491	1
1237	29	7	2.87831	3.66472	2
1238	29	8	6.26819	2.39302	1
1239	29	13	2.60301	0.931321	1
1240	29	14	3.97241	3.41566	1
1241	29	16	4.79349	3.73981	1
1242	29	17	3.91518	2.24038	1
1243	29	19	4.6941	1.00302	1
1244	29	21	3.70301	3.50792	0
1245	29	22	1.32687	1.31887	0
1246	29	25	4.05325	1.71849	1
1247	29	26	3.05494	0.806793	1
1248	29	30	4.69145	4.1483	1
1249	29	31	0.582289	2.13698	2
1250	29	36	3.27614	0.999434	1
1251	29	37	5.46614	1.95623	1
1252	29	38	3.88904	1.08736	1
1253	29	39	4.48108	1.25113	1
1254	29	40	5.58867	2.84906	1
1255	29	41	3.9794	1.80925	1
1256	29	42	5.56578	3.30472	1
1257	29	43	5.46169	3.01151	1
1258	29	44	3.84855	1.80887	1
1259	29	45	3.4094	0.840943	1
1260	29	46	1.10663	1.59453	0
1261	29	49	3.95554	1.20547	1
1262	29	50	3.03892	4.7566	2
1263	29	52	1.63747	4.34528	2
1264	29	53	1.36916	2.95642	2
1265	29	55	3.33398	2.32208	1
1266	29	56	1.54482	2.88472	2
1267	29	58	1.28855	3.19094	2
1268	29	60	1.09578	3.14717	2
1269	29	62	3.05337	4.55132	2
1270	30	5	1.11157	3.23554	2
1271	30	11	3.60039	1.09108	1
1272	30	12	4.61569	1.85938	1
1273	30	13	1.79824	5.57277	2
1274	30	16	1.91255	0.716	1
1275	30	17	3.63667	1.12862	1
1276	30	18	5.57961	2.63923	1
1277	30	21	4.4	1.46123	1
1278	30	23	3.25333	0.927692	1
1279	30	26	3.55294	1.02062	1
1280	30	27	3.80706	1.09354	1
1281	30	28	3.89824	4.02015	0
1282	30	29	3.62176	3.64108	0
1283	30	30	1.48196	3.30015	2
1284	30	31	1.42882	5.32631	2
1285	30	32	1.35627	2.80277	2
1286	30	34	3.02431	1.10585	1
1287	30	35	3.1298	0.696	1
1288	30	37	3.71314	1.12569	1
1289	30	38	2.91804	1.04677	1
1290	30	39	3.90412	1.464	1
1291	30	40	3.33784	1.62246	1
1292	30	42	3.22314	3.78169	2
1293	30	43	3.55529	0.997077	1
1294	30	44	1.88118	4.97	2
1295	30	45	2.89471	1.18815	1
1296	30	46	3.12843	4.83662	2
1297	30	49	1.23608	3.1	2
1298	30	50	1.04588	3.23015	2
1299	30	51	0.979412	2.88523	2
1300	30	52	3.69961	1.22123	1
1301	30	53	3.72725	3.44615	0
1302	30	54	3.94647	3.89908	0
1303	30	55	1.03196	3.27446	2
1304	30	56	1.58392	4.28385	2
1305	30	57	1.73804	3.17554	2
1306	30	58	3.27549	3.31123	0
1307	30	59	1.20549	3.02277	2
1308	30	60	2.97549	3.62954	2
1309	30	61	1.72176	2.88046	2
1310	30	62	3.60804	1.97062	1
1311	30	63	3.62157	3.98215	0

## Sheet: Fig. 2c
session	s1pref_mean_11	s1pref_mean_10	s1pref_mean_01	s1pref_mean_00	s1pref_sem_11	s1pref_sem_10	s1pref_sem_01	s1pref_sem_00	s2pref_mean_11	s2pref_mean_10	s2pref_mean_01	s2pref_mean_00	s2pref_sem_11	s2pref_sem_10	s2pref_sem_01	s2pref_sem_00
1	0	0	0	0	0	0	0	0	0	0	0	0	0	0	0	0
2	0.609454	0.481376	0.377866	0.000544405	0.0576381	0.0488407	0.0425731	0.000919344	0.524971	0.301039	0.441365	-0.000479206	0.0679448	0.0430655	0.0595782	0.00407934
3	0.651225	0.527913	0.419054	0.00259494	0.0717467	0.0610678	0.0538775	0.00130244	0.626983	0.382709	0.517044	0.00307833	0.0837128	0.05997	0.0730879	0.0019906
4	0.721846	0.606388	0.446852	0.00367526	0.0732923	0.0613718	0.0521892	0.00134956	0.632324	0.342213	0.515918	0.000612663	0.0831067	0.0580551	0.0708196	0.00552887
5	0.732202	0.628602	0.451918	0.000968416	0.075674	0.0636057	0.0542453	0.00127894	0.67171	0.326295	0.525659	-0.00723357	0.0847509	0.0595904	0.0726525	0.00793013
6	0.884067	0.725146	0.488634	0.000419621	0.0780073	0.0648564	0.0539184	0.00287571	0.740054	0.34321	0.6175	0.00209768	0.0900317	0.0599014	0.0751504	0.00823052
7	0.863452	0.737816	0.535269	0.00324996	0.0786037	0.0656784	0.0568016	0.00206392	0.655462	0.30491	0.553709	0.0015209	0.0908974	0.0628189	0.074251	0.00921694
8	0.88775	0.724425	0.493523	0.00740876	0.0789707	0.0671744	0.0571499	0.00193409	0.713028	0.258546	0.54714	0.000702479	0.0916117	0.0644626	0.0759686	0.00952162
9	0.928559	0.785618	0.477146	0.000183375	0.0805084	0.0681929	0.056732	0.00324361	0.789556	0.303395	0.578643	-0.00148125	0.0950637	0.0657968	0.0780672	0.00995896
10	1.0617	0.862854	0.531895	-0.000254416	0.0856146	0.0719629	0.0572854	0.00275711	0.91813	0.336114	0.695755	-0.00223864	0.0992141	0.0668607	0.0801161	0.00998176
11	0.997811	0.856937	0.527544	-0.0013299	0.0820454	0.070827	0.0584501	0.00197439	0.832324	0.309532	0.652801	-0.00129353	0.095859	0.0674116	0.0787114	0.0100286
12	1.02475	0.855322	0.539641	0.00243815	0.0846557	0.0742447	0.0657419	0.00176069	0.833217	0.286524	0.641798	0.00223296	0.098388	0.0675177	0.0817512	0.00994711
13	1.06229	0.899346	0.536974	0.00181316	0.0872604	0.0780577	0.0636596	0.00189982	0.855128	0.278687	0.706286	0.000983142	0.0988903	0.0668287	0.081616	0.0103366
14	0.995236	0.864354	0.559229	-0.000469206	0.0914393	0.0792574	0.0674984	0.00380473	0.804696	0.27168	0.650197	-0.00074016	0.100655	0.0697788	0.0847457	0.00961778
15	1.05392	0.92057	0.571068	0.00596982	0.0880902	0.0785286	0.0688779	0.00227653	0.749243	0.251908	0.58974	0.0034947	0.101101	0.0704224	0.0845573	0.00993263
16	1.08308	0.929491	0.560609	0.00258294	0.0883232	0.0799791	0.0668411	0.00260015	0.827829	0.261594	0.663383	-0.000454876	0.102148	0.0701252	0.0844214	0.00971842
17	1.07393	0.927616	0.542435	0.00445338	0.0910726	0.0816627	0.0680621	0.00309205	0.830692	0.2567	0.618636	-0.000855601	0.104061	0.0703057	0.0847903	0.00970477
18	1.1574	0.988446	0.573813	0.000305245	0.0948569	0.0845628	0.0691743	0.00238695	0.935628	0.299019	0.719336	-0.00334369	0.10318	0.0720258	0.0859148	0.00930732
19	1.17006	0.949151	0.586993	0.00229887	0.0901842	0.0812092	0.0687325	0.00293621	0.894423	0.230578	0.685208	0.00201522	0.101031	0.0728866	0.0843527	0.00984312
20	1.18937	0.946771	0.570135	0.00657963	0.093929	0.0816481	0.067539	0.00323304	0.975738	0.255334	0.770171	0.00353553	0.104774	0.070685	0.0861617	0.0108309
21	1.1014	0.896661	0.547786	0.00405405	0.0928029	0.0836095	0.0686463	0.00268556	0.849105	0.199725	0.651894	0.00142356	0.101743	0.0714544	0.0848527	0.0107177
22	1.20323	0.956877	0.531178	0.00345014	0.0954928	0.084247	0.0701342	0.00326719	0.928815	0.270606	0.671123	0.00567806	0.10097	0.071962	0.0856911	0.010746
23	1.15035	0.907614	0.48428	0.00166114	0.0917824	0.0811711	0.0678737	0.00310659	0.852865	0.173574	0.584556	0.00414162	0.100316	0.0715235	0.0840357	0.0107805
24	1.12312	0.904632	0.500931	0.00405925	0.0912931	0.0816237	0.0699572	0.00299594	0.817856	0.153889	0.572178	0.00368552	0.103157	0.0724545	0.0882144	0.0104199
25	1.20235	0.945584	0.518282	0.0041578	0.0947795	0.0844074	0.0677452	0.00364105	0.93654	0.181302	0.683281	-0.00102384	0.104674	0.0725331	0.0875273	0.01018
26	1.09877	0.903564	0.509494	0.0146607	0.0910143	0.0803085	0.0681928	0.00281728	0.848108	0.17402	0.610492	0.00654769	0.101631	0.0699772	0.084174	0.0106939
27	1.11908	0.893428	0.483088	0.00703045	0.0925531	0.0807002	0.0683255	0.00255868	0.825561	0.156412	0.602292	0.00337443	0.101776	0.0721329	0.0849123	0.0104456
28	1.08731	0.872113	0.457768	-0.000360093	0.0903286	0.0807783	0.0671223	0.00307295	0.788641	0.092557	0.522234	0.000152215	0.0997328	0.0709434	0.0852253	0.0104318
29	1.16851	0.893194	0.484233	0.00652573	0.0938201	0.0840662	0.070796	0.00332391	0.886109	0.125957	0.577457	0.00622072	0.104539	0.0735851	0.0885337	0.0104832
30	1.12416	0.887474	0.480413	0.00597578	0.0911718	0.0811517	0.0680725	0.00313068	0.847934	0.139027	0.584345	-0.000599	0.0992336	0.0717072	0.0847854	0.0104399
31	1.18218	0.917261	0.469877	0.00876879	0.0933985	0.0817898	0.068256	0.00284498	0.882295	0.147126	0.610642	0.00272724	0.103134	0.0728404	0.0872678	0.0105497
32	1.06196	0.803819	0.393341	6.9965e-05	0.090466	0.0803599	0.0662722	0.00254805	0.752891	0.0447019	0.512651	-0.00041865	0.100675	0.0727474	0.0861629	0.0106602
33	1.10262	0.87778	0.423177	0.00305338	0.0914523	0.0807804	0.0667998	0.00280345	0.851844	0.139902	0.60452	0.00261685	0.100475	0.0709399	0.0850815	0.0104041
34	1.16617	0.904523	0.43235	0.00429997	0.0910499	0.0794382	0.0650893	0.00262974	0.884705	0.143238	0.625164	0.00245337	0.103062	0.0710611	0.0861091	0.0105988
35	1.1501	0.860212	0.421595	0.00663526	0.0908653	0.0792686	0.0658132	0.00274484	0.86657	0.0947726	0.588177	0.00437404	0.101906	0.0722869	0.0860929	0.0107878
36	1.09439	0.8153	0.405544	0.00746461	0.0919472	0.0798751	0.0644439	0.00403321	0.889506	0.0892651	0.588147	0.00140394	0.105339	0.0727624	0.0887246	0.0103222
37	1.10909	0.792491	0.397645	0.00508682	0.091875	0.0792805	0.06541	0.00316971	0.823021	0.0258834	0.549854	0.0027511	0.105956	0.0740524	0.0871966	0.0105308
38	1.18356	0.882751	0.416114	0.00303405	0.093972	0.0806898	0.0653544	0.00354345	0.916129	0.0660022	0.584113	0.00255198	0.10929	0.0742815	0.0907282	0.0109598
39	1.19212	0.866182	0.394123	0.00945561	0.0952749	0.0808728	0.0658112	0.0038391	0.905041	0.0801515	0.613624	0.00533213	0.10893	0.0735872	0.0901642	0.0104533
40	1.20439	0.910635	0.394748	0.00281741	0.0966868	0.0825894	0.0662474	0.00333426	0.971325	0.131367	0.657714	0.000265288	0.110234	0.0738319	0.0908189	0.0105033
41	1.19345	0.910092	0.44564	0.00194541	0.0957229	0.0816705	0.0677371	0.00295799	0.968864	0.164412	0.686823	0.00442185	0.10948	0.0726937	0.0921182	0.0109751
42	1.18659	0.879031	0.368347	0.000236626	0.0940056	0.0805441	0.065159	0.00311639	0.967579	0.135601	0.646208	0.00248862	0.108785	0.0727455	0.0902182	0.0113855
43	1.1908	0.88579	0.370675	-2.20759e-05	0.0949929	0.0817331	0.0658051	0.00366623	0.960951	0.107195	0.643483	0.000916701	0.110904	0.0729817	0.0908182	0.0106412
44	1.20511	0.880136	0.367263	0.00497977	0.0963702	0.0808742	0.0638208	0.00397453	0.927775	0.0949612	0.618467	0.00377916	0.112042	0.0733478	0.091737	0.0102586
45	1.21082	0.89381	0.404061	0.00444457	0.0970948	0.0823126	0.0683311	0.00235362	0.926172	0.139057	0.638357	0.00236727	0.111933	0.0730818	0.0922599	0.01072
46	1.21003	0.894143	0.380963	0.0087082	0.0970755	0.0837549	0.0663721	0.00266313	0.954762	0.110269	0.6531	0.00711686	0.109354	0.0733167	0.0909851	0.0109816
47	1.24192	0.893962	0.374114	0.00772212	0.0998558	0.0842656	0.0670598	0.00206041	0.969217	0.0945667	0.646826	0.00356755	0.111951	0.072907	0.0919909	0.0107221
48	1.21643	0.897008	0.354654	0.00701141	0.0989202	0.0838786	0.0650017	0.00215421	0.964711	0.0812219	0.633895	0.00786025	0.112032	0.0739324	0.0925713	0.0111672
49	1.16669	0.86388	0.381433	0.00478529	0.0977338	0.0827322	0.065825	0.00236888	0.950705	0.104506	0.637825	0.00321745	0.108583	0.072718	0.0904839	0.0110901
50	1.19146	0.893022	0.362678	0.00918926	0.0976589	0.0826058	0.0649769	0.0033527	0.93172	0.0705809	0.626899	0.00496283	0.10744	0.0742907	0.0902113	0.0108926
51	1.18028	0.878108	0.314731	0.0100945	0.0971627	0.0831155	0.0657597	0.00247843	0.941529	0.0800936	0.63326	0.00604578	0.109681	0.0738456	0.090811	0.0105643
52	1.18924	0.837397	0.332354	0.00799932	0.0995915	0.0838101	0.0655444	0.00310129	0.99831	0.104202	0.642065	0.00505995	0.109598	0.072477	0.0917036	0.0104762
53	1.21029	0.897544	0.356583	0.00407643	0.0991571	0.0834721	0.0665318	0.00297456	0.963717	0.0996459	0.651099	0.00252183	0.108655	0.0717294	0.090858	0.0105146
54	1.17382	0.832086	0.337222	0.00258008	0.0978988	0.0836895	0.0654717	0.00278843	0.92014	0.0653993	0.644675	0.00148462	0.108677	0.0737809	0.0910555	0.010511
55	1.15224	0.87134	0.312676	0.0048344	0.0973402	0.0835373	0.0646739	0.00289464	0.914811	0.0747694	0.611294	0.00423605	0.109672	0.0721976	0.0923374	0.0104435
56	1.17227	0.82545	0.322627	0.00947311	0.0987873	0.0842487	0.064224	0.00302406	0.997173	0.0713316	0.616514	9.24191e-05	0.110322	0.0737266	0.0930501	0.00964338
57	1.18954	0.854154	0.332327	0.00958443	0.097694	0.0829007	0.0650972	0.00307334	0.939867	0.0393681	0.603115	0.00426063	0.109466	0.0755753	0.0925817	0.0100224
58	1.18908	0.840345	0.287197	0.00286738	0.0973785	0.0824211	0.0646626	0.00380635	0.941591	0.00125347	0.591997	0.00405532	0.110136	0.0755461	0.0922024	0.0105736
59	1.13778	0.800558	0.269876	0.00315309	0.0992776	0.0848378	0.0644166	0.00267982	0.887779	-0.0193885	0.540135	0.0031723	0.111772	0.076759	0.093751	0.0100086
60	1.13933	0.821459	0.271007	0.00525358	0.0969925	0.0828786	0.06448	0.00281698	0.961272	0.0473789	0.612885	0.00366886	0.110095	0.0743605	0.091579	0.0104171
61	1.14989	0.797773	0.289595	0.00676386	0.0978729	0.0817094	0.0644221	0.00342629	0.924501	0.0126629	0.586383	0.00745475	0.111483	0.0750425	0.093769	0.0102952
62	1.13593	0.796724	0.282778	0.00443859	0.098892	0.083906	0.0650462	0.00233175	0.914814	-0.000286184	0.553401	0.0038094	0.111992	0.0775667	0.0942939	0.0104684
63	1.09541	0.757358	0.244901	0.010945	0.098712	0.0837442	0.0646536	0.00397124	0.878093	-0.0142199	0.568081	0.00847512	0.110875	0.0741278	0.0927235	0.0105001
64	1.1382	0.81292	0.279663	0.00320775	0.0972715	0.0846133	0.0668287	0.0026154	0.928544	0.046133	0.598652	0.00523399	0.107769	0.074955	0.090248	0.0107809
65	1.1415	0.803742	0.25863	0.0102762	0.0984222	0.0842494	0.0648717	0.00331385	0.926376	0.00263346	0.621753	0.00784771	0.112072	0.075523	0.0921865	0.0112311
66	1.15577	0.793605	0.253567	0.0088534	0.0986591	0.0827611	0.0638434	0.00317999	0.947286	-0.00761574	0.600278	0.00867257	0.112567	0.0761244	0.0937143	0.0111184
67	1.19667	0.807065	0.255443	0.00984639	0.0986595	0.0836103	0.0642037	0.00248422	0.935923	-0.0278217	0.561903	0.00950823	0.112888	0.0751353	0.0933519	0.0110445
68	1.16855	0.808334	0.331139	0.0147627	0.0991318	0.0837842	0.0664502	0.00345998	0.923699	0.00572812	0.596534	0.00821702	0.114455	0.0762215	0.094896	0.0106789
69	1.15648	0.822196	0.260236	0.00880989	0.0975356	0.0824534	0.0634011	0.00291544	0.938339	-0.0206398	0.596784	0.00996856	0.110876	0.0745238	0.0913562	0.0108282
70	1.14826	0.778282	0.227664	0.00792442	0.0961399	0.082271	0.0625644	0.00308303	0.890701	-0.0809226	0.546785	0.00903803	0.110355	0.0759233	0.0934716	0.0113497
71	1.1499	0.771977	0.269626	0.00927681	0.0992631	0.0844654	0.0646932	0.00322622	0.939621	-0.0422475	0.558395	0.0059679	0.11041	0.077061	0.0930174	0.0103761
72	1.11497	0.780033	0.29734	0.00630344	0.100972	0.0830436	0.0657098	0.00333691	0.87829	-0.0304029	0.578318	0.00421735	0.111885	0.0772493	0.0945397	0.0102048
73	1.09429	0.757167	0.211217	0.0139075	0.0991647	0.0812752	0.0622942	0.0032832	0.921103	-0.0103106	0.610661	0.0168184	0.110933	0.0754531	0.0931835	0.0115869
74	1.09318	0.754493	0.209658	0.0103044	0.0996672	0.082057	0.0639551	0.00330834	0.890691	-0.0749237	0.537631	0.0102837	0.112142	0.0770458	0.0940967	0.0107564
75	1.08545	0.76424	0.205991	0.0140038	0.10012	0.0834544	0.0647741	0.00330147	0.909168	-0.0648431	0.540617	0.0171616	0.111418	0.0782776	0.0953383	0.0120145
76	1.11537	0.779292	0.219698	0.00715479	0.100732	0.0826935	0.0641466	0.00214504	0.873185	-0.0650032	0.517196	0.00393664	0.113705	0.0797642	0.0964687	0.0109201
77	1.14954	0.762994	0.241443	0.0166294	0.0994483	0.0839827	0.0647064	0.0027793	0.926753	-0.0737511	0.561105	0.0196817	0.113371	0.0782126	0.0942641	0.0117866
78	1.08753	0.76827	0.206911	0.0122561	0.0985119	0.0819202	0.0636007	0.00308503	0.886624	-0.0920664	0.5319	0.0108648	0.113073	0.0777861	0.0939368	0.0107841
79	1.09087	0.744884	0.227803	0.00757396	0.100191	0.0840926	0.0663439	0.0032163	0.884452	-0.112104	0.538372	0.0105911	0.113498	0.0805192	0.0947533	0.011288
80	1.12555	0.783887	0.275373	0.0109735	0.0980252	0.0827364	0.0651555	0.00294902	0.899634	-0.0946042	0.559657	0.00722048	0.11296	0.0794096	0.0953176	0.0117111
81	1.13281	0.79989	0.224618	0.00842439	0.097003	0.0821004	0.0642014	0.0029636	0.91292	-0.0506609	0.566972	0.0108884	0.112316	0.0796382	0.093496	0.0116441
82	1.14852	0.82466	0.246248	0.00727639	0.0993994	0.0847604	0.0658172	0.00370858	0.884599	-0.099887	0.521876	0.0111993	0.114774	0.0814343	0.0964606	0.0116431
83	1.13219	0.801005	0.276031	0.00538934	0.0975538	0.0843308	0.0640894	0.00270676	0.862939	-0.0969899	0.491471	0.00484247	0.113315	0.0808572	0.0969584	0.0107923
84	1.11555	0.770744	0.227435	0.00325727	0.0966721	0.0820016	0.0625525	0.0032542	0.810574	-0.144483	0.459691	0.00317843	0.11345	0.0844334	0.0969547	0.0100785
85	1.15741	0.777531	0.23343	0.00596868	0.0982308	0.08233	0.0639172	0.00329151	0.82714	-0.179769	0.470807	0.0163936	0.115624	0.084712	0.0993799	0.0116542
86	1.13603	0.792899	0.211828	0.00596362	0.0987592	0.0835659	0.0640657	0.00357941	0.827947	-0.165466	0.451688	0.0123534	0.11462	0.0857086	0.0980023	0.0116392
87	1.06311	0.72149	0.197557	0.0114291	0.0979997	0.0818548	0.0641682	0.00388251	0.781825	-0.110629	0.462703	0.0144246	0.114102	0.0800925	0.0963417	0.0118492
88	1.09653	0.761856	0.196965	0.00654153	0.0981519	0.0816535	0.0628911	0.00338287	0.838133	-0.112761	0.496707	0.0131768	0.1131	0.0797848	0.0963969	0.0113721
89	1.09861	0.726127	0.156423	0.0139187	0.0957338	0.0819604	0.0637626	0.00316622	0.829431	-0.116605	0.500674	0.016983	0.11334	0.0802553	0.0972566	0.0118233
90	1.07166	0.69421	0.143197	0.0156867	0.0982987	0.0833395	0.0644509	0.00406616	0.832305	-0.116072	0.494751	0.0209644	0.115434	0.0789108	0.0986949	0.011939
91	1.02455	0.705087	0.173225	0.0179337	0.0977147	0.0811841	0.0638622	0.00352926	0.790344	-0.114097	0.471144	0.0161346	0.114985	0.0788153	0.0973841	0.0112073
92	1.06309	0.696081	0.160506	0.0121297	0.096349	0.080875	0.0631805	0.00393093	0.79774	-0.168761	0.471046	0.0162366	0.113638	0.0795524	0.0960679	0.0114833
93	1.05277	0.712609	0.126692	0.014562	0.0944213	0.0786784	0.0632452	0.00369528	0.780835	-0.161702	0.447485	0.0154555	0.112857	0.0786485	0.0954379	0.0117222
94	1.01606	0.696981	0.129451	0.0103301	0.097502	0.0820161	0.064003	0.00518845	0.819553	-0.166362	0.456929	0.01684	0.113975	0.0800574	0.0969003	0.0114469
95	1.01939	0.617685	0.158289	0.0127173	0.0981222	0.08256	0.0653531	0.00397727	0.782771	-0.161801	0.484153	0.0200825	0.113265	0.0804412	0.0963783	0.0117782
96	1.01305	0.602866	0.102012	0.0149219	0.0963675	0.0820222	0.0640735	0.00398132	0.724694	-0.27391	0.37284	0.0174009	0.114987	0.0857382	0.0991401	0.0118631
97	0.972494	0.596262	0.100408	0.0135634	0.0946802	0.0809698	0.0629479	0.00293834	0.76126	-0.205262	0.412797	0.00990918	0.111003	0.0784173	0.0939389	0.0111982
98	0.917278	0.585516	0.106771	0.0198184	0.0936913	0.0797634	0.0636391	0.00477865	0.690653	-0.195507	0.397782	0.0295439	0.108959	0.0788623	0.0926945	0.0130851
99	0.840561	0.503788	0.0850703	0.014457	0.0921956	0.0781	0.0632093	0.00373434	0.604351	-0.225912	0.317103	0.0188103	0.107517	0.078784	0.0913423	0.0118382
100	0.817102	0.502125	0.0295125	0.0138887	0.0936063	0.0782946	0.0634637	0.00426302	0.537247	-0.284703	0.24915	0.0217789	0.106154	0.077856	0.0914664	0.0123264

## Sheet: Fig. 2d
electrode	dif_ctrl	dif_apv
1	-1.3125	0.1858
2	-0.7481	1.92726
3	0.3848	-0.3112
4	-0.9676	5.41019
5	0.39454	0.0698
6	0.4315	-1.1223
7	-0.3968	-0.35602
8	1.0254	-1.1313
9	0.0685	-1.8783
10	-0.1945	-1.8206
11	0.8037	0.1557
12	-0.3689	0.7898
13	-0.076	-0.0957
14	-0.4105	-0.1552
15	-0.1068	0.4085
16	0.027	-0.4383
17	-0.6405	-0.0829
18	0.3825	-0.386
19	-0.8501	0.18723
20	-0.32903	-0.4291
21	-0.4606	-0.6337
22	1.04177	-0.6699
23	0.62585	-1.312
24	-0.2548	0.2203
25	-0.2285	-0.127
26	-0.147	-0.4663
27	0.6459	0.51
28	0.9366	0.0139
29	-0.2092	0.6469
30	-0.7906	0.0496
31	1.7607	0.2738
32	0.0259	0.6488
33	0.0033	0.9504
34	-0.033	0.5059
35	-0.2994	1.97426
36	-0.1783	1.13482
37	-0.05578	-0.1448
38	0.3228	1.3691
39	-0.0982	-0.004
40	0.3448	0.2043
41	0.7269	0.24
42	0.9578	1.31347
43	0.983	1.0416
44	0.1328	1.8552
45	0.6812	0.3988
46	0.6169	1.60311
47	0.035	0.9305
48	0.4536	0.1666
49	0.4929	0.8512
50	0.6802	0.2063
51	0.5011	0.3215
52	0.3137	0.1944
53	0.0013	1.4425
54	0.4506	0.3591
55	0.6446	0.756
56	0.7037	0.3472
57	1.7524	0.4305
58	0.9483	0.738
59	-0.2521	1.0575
60	0.7342	0.6725
61	0.3524	2.30551
62	-0.3726	-0.133
63	-0.089	-0.0158
64	-1.0425	0.4881
65	0.629	2.23612
66	-0.6187	0.7896
67	0.0178	1.85514
68	0.0024	2.07931
69	0.0816	2.637
70	1.0243	-0.12698
71	2.0766	0.8087
72	-0.3068	0.3602
73	1.6525	0.8164
74	0.6379	1.8136
75	1.4045	0.9261
76	1.6559	0.2599
77	1.188	0.573
78	0.447	0.4966
79	0.0121	0.367
80	0.10865	-0.9147
81	0.19145	-0.1011
82	1.0364	0.0992
83	1.56058	-1.0734
84	-0.2343	-0.3213
85	-0.0413	0.119
86	0.81598	0.135
87	1.044	-0.5304
88	0.43632	-0.0656
89	0.4271	-0.0952
90	0.0295	-0.3889
91	-0.7519	-0.4782
92	-0.2401	-0.0139
93	-0.0516	-0.8041
94	-0.8829	0.133
95	-1.4386	-0.0595
96	-0.6963	0.1409
97	-0.4618	-0.0893
98	-0.1448	0.1072
99	-0.2897	1.4166
100	0.0674	0.1017
101	0.3943	1.4495
102	-0.6721	-0.6367
103	0.51	-0.3753
104	-0.4851	0.6922
105	0.806	-0.1275
106	3.2642	-0.0764
107	1.76885	0.9362
108	0.1431	-0.4701
109	0.0793	0.6927
110	1.8933	0.3688
111	0.9313	0.606
112	-0.13152	0.8533
113	1.08653	1.8032
114	2.7858	-0.3073
115	0.5364	-2.1936
116	-0.1968	0.2144
117	0.7373	-0.8322
118	-0.24373	0.8898
119	-0.07032	-0.4769
120	-0.4358	-1.702
121	-0.5295	-0.9317
122	0.31736	-0.36826
123	0.1027	0.3373
124	-0.2998	0.53509
125	0.1007	1.4365
126	-0.58252	1.02562
127	0.2929	1.245
128	-1.3542	0.0848
129	1.0913	-0.2694
130	-1.4516	1.0745
131	0.6021	1.1014
132	0.77474	1.4078
133	1.1744	1.0176
134	0.22108	0.0057
135	0.56196	1.5944
136	0.11465	-0.9673
137	0.87882	-1.048
138	-0.7158	-0.8784
139	0.86997	-1.4396
140	0.1436	0.7967
141	1.41198	-0.5755
142	1.09378	0.1073
143	2.23655	-0.819
144	2.0344	-0.943
145	0.6311	0.017
146	0.4269	-1.0848
147	1.3825	-0.9971
148	0.969	-0.1139
149	0.34446	0.2294
150	-1.00941	0.1801
151	1.5098	0.73523
152	1.0214	0.4568
153	-0.1653	0.7816
154	0.48199	0.61207
155	0.2489	0.894
156	1.3279	0.139
157	0.7744	0.0144
158	-0.0764	0.445
159	0.8084	0.0288
160	0.56867	-0.3434
161	1.6266	0.705
162	2.8185	0.1273
163	2.2067	0.0776
164	2.72162	0.5761
165	1.26336	0.6853
166	1.5975	0.5943
167	1.97915	-0.2911
168	-0.4338	0.123
169	0.9505	1.67655
170	1.2503	-0.133
171	1.63433	2.7083
172	-0.8896	0.4404
173	1.71519	1.3829
174	1.64683	0.508
175	1.46854	1.19448
176	0.1945	1.94452
177	0.5892	0.3511
178	0.0833	2.29168
179	0.12893	0.514
180	-0.49405	1.83137
181	0.2183	0.9822
182	0.2917	-3.1325
183	1.6507	-0.0653
184	0.8353	-1.3769
185	1.1111	-0.8098
186	-0.1468	0.5675
187	0.16665	0.3969
188	-1.2005	0.85512
189	-0.1628	-0.4306
190	0.0476	-1.9684
191	1.73606	1.48417
192	0.2183	1.41268
193	1.5474	-0.6746
194	0.40071	0.5913
195	0.0932	0.2686
196	-0.0833	-0.067
197	2.3294	-0.97805
198	0.4624	0.8405
199	1.0872	-0.04073
200	0.7401	-0.1145
201	-0.3988	0.2777
202	2.1131	-0.4782
203	2.0793	1.9167
204	1.8116	0.3913
205	0.9345	1.4639
206	1.9583	0.0938
207	0.4504	0.8621
208	1.0059	0.6806
209	-1.2679	0.41
210	0.1071	0.6859
211	0.6786	0.5206
212	1.48413	0.1466
213	0.6607	-0.5354
214	-0.3036	-0.0636
215	0.2262	1.1743
216	-0.0516	0.20263
217	1.4085	-0.1358
218	0.1935	1.6082
219	0.8616	-0.7605
220	0.1495	-0.9827
221	0.2916	-0.1025
222	0.7625	-0.1289
223	-1.0867	1.3407
224	-0.5092	0.4322
225	-0.1728	1.1801
226	0.6745	0.2749
227	-1.073	0.3797
228	0.4334	0.0198
229	-0.1858	0.14884
230	2.4946	0.254
231	0.519	-0.4603
232	0.4216	4.5221
233	-0.7008	0.1492
234	-0.1517	0.1802
235	0.5804	0.7163
236	-1.567	-0.1269
237	-1.5114	-0.2222
238	-0.63329	-0.6765
239	-1.8111	-0.8116
240	-0.259	-0.2917
241	-1.319	-0.7203
242	-0.051	-0.1766
243	-0.0432	0.0318
244	-0.3272	0.1548
245	-0.8197	1.3132
246	2.35511	3.3383
247	1.09476	0.6942
248	1.05344	0.131
249	-0.4063	2.6779
250	1.4723	0.7395
251	-0.7075	0.6009
252	0.817	0.8961
253	0.5765	2.4087
254	2.17913	0.8393
255	0.5872	2.79316
256	-0.11	0.5689
257	-1.1037	2.2253
258	0.4964	2.619
259	0.7934	2.9821
260	0.2896	0.9459
261	1.232	1.4666
262	0.8321	1.0732
263	2.0266	0.0144
264	2.1196	0.4016
265	3.9736	1.1507
266	0.8906	0.7121
267	0.2945	0.3292
268	-0.1523	-0.4974
269	0.4133	-0.1301
270	0.1996	-0.9639
271	1.194	0.2596
272	3.4395	-0.159
273	0.0417	0.3363
274	2.0544	-0.077
275	-0.3712	0.0125
276	0.504	-0.0525
277	0.0901	0.0895
278	2.9424	0.9772
279	0.5136	-0.7844
280	-1.0623	-0.0916
281	0.60145	0.2848
282	1.353	-0.91
283	0.5291	-0.3978
284	1.4254	-0.3475
285	2.721	-0.3717
286	0.6101	-0.4078
287	-3.11045	-0.3351
288	0.15608	-0.09746
289	0.472	-1.17527
290	2.9288	-4.19913
291	0.54318	1.5022
292	-0.4184	0.93089
293	1.1747	-1.02843
294	-1.4692	0.73934
295	0.5735	-2.63293
296	0.81949	0.74092
297	0.07668	NA
298	0.34495	NA
299	0.17323	NA
300	2.3381	NA
301	4.0781	NA
302	1.87498	NA
303	1.1359	NA
304	1.4209	NA
305	3.03152	NA
306	0.7246	NA
307	0.2974	NA
308	0.888	NA
309	0.6946	NA
310	0.2447	NA
311	-0.318	NA
312	1.9276	NA
313	0.40632	NA
314	1.64496	NA
315	0.64945	NA
316	0.3756	NA
317	2.1921	NA
318	1.74836	NA
319	0.924275	NA
320	0.10042	NA
321	1.4854	NA
322	-0.2993	NA
323	-0.1372	NA
324	0.735	NA
325	0.4519	NA
326	1.5492	NA
327	3.211	NA
328	0.4273	NA
329	0.7716	NA
330	-1.2164	NA
331	-0.3231	NA
332	1.0748	NA
333	1.8201	NA
334	-0.3615	NA
335	0.5389	NA
336	3.7052	NA
337	1.8538	NA
338	-0.2168	NA
339	-0.221	NA
340	0.1621	NA
341	-0.1149	NA
342	-0.95665	NA
343	0.68192	NA
344	1.4314	NA
345	2.31015	NA
346	1.40998	NA
347	2.26191	NA
348	0.5522	NA
349	-0.003	NA
350	2.07955	NA
351	0.7766	NA
352	0.5429	NA
353	-0.51608	NA
354	-0.1827	NA
355	0.1694	NA
356	-0.1241	NA
357	2.0616	NA
358	-0.6579	NA
359	-0.3996	NA
360	-0.2641	NA
361	0.5761	NA
362	5.55508	NA
363	0.2077	NA
364	-0.2783	NA
365	0.4772	NA
366	0.7051	NA
367	2.1712	NA
368	0.7304	NA
369	0.5399	NA
370	-0.8007	NA
371	0.6124	NA
372	-0.85795	NA
373	-0.1602	NA
374	0.00163	NA
375	-0.2301	NA
376	0.2656	NA
377	-0.7851	NA
378	0.31166	NA
379	0.5402	NA
380	0.0486	NA
381	0.1282	NA
382	0.1316	NA
383	-0.4416	NA
384	-0.0649	NA
385	0.1197	NA
386	0.6016	NA
387	0.045	NA
388	0.2903	NA
389	0.3979	NA
390	1.044	NA
391	0.468	NA
392	-0.1178	NA
393	2.45591	NA
394	1.7605	NA
395	-0.0608	NA
396	0.53299	NA
397	-0.0388	NA
398	-0.1423	NA
399	0.4665	NA
400	-0.319	NA
401	0.0891	NA
402	1.08247	NA
403	0.0991	NA
404	0.34393	NA
405	0.26962	NA
406	0.3136	NA
407	1.2227	NA
408	0.8519	NA
409	0.24952	NA
410	0.5125	NA
411	1.1284	NA
412	0.8883	NA
413	1.16082	NA
414	0.7736	NA
415	-0.4328	NA
416	1.25325	NA
417	1.19915	NA
418	0.6937	NA
419	1.09702	NA
420	-0.0037	NA
421	0.4972	NA
422	0.0888	NA
423	0.3221	NA
424	0.1146	NA
425	0.9015	NA
426	-0.0859	NA
427	0.4443	NA
428	0.2624	NA
429	0.1308	NA
430	2.2334	NA
431	1.8603	NA
432	0.5916	NA
433	-0.5054	NA
434	0.68	NA
435	0.47092	NA
436	0.244	NA
437	0.27481	NA
438	0.55627	NA
439	0.1339	NA
440	0.3463	NA
441	0.4316	NA
442	0.8042	NA
443	1.28689	NA
444	0.3939	NA
445	-0.4268	NA
446	0.6173	NA
447	0.0977	NA
448	0.3842	NA
449	0.9392	NA
450	-0.0029	NA
451	-0.24279	NA
452	0.1724	NA
453	0.7308	NA
454	0.25287	NA
455	-0.3985	NA
456	0.069	NA
457	0.3104	NA
458	0.3677	NA
459	0.0709	NA
460	0.2754	NA
461	-0.1806	NA
462	0.5588	NA
463	-0.4348	NA
464	-0.7064	NA
465	-0.2984	NA
466	-0.952	NA
467	-0.0067	NA
468	-0.1614	NA
469	0.6757	NA
470	-0.48127	NA
471	-0.0497	NA
472	0.4663	NA
473	1.043	NA
474	0.42942	NA
475	0.7724	NA
476	0.5097	NA
477	-0.2764	NA
478	0.6976	NA
479	-0.4753	NA
480	0.92257	NA
481	0.7898	NA
482	0.47402	NA
483	0.3051	NA
484	-0.01887	NA
485	0.3271	NA
486	0.32142	NA
487	-0.1907	NA
488	-0.4196	NA
489	0.6448	NA
490	-0.3846	NA
491	0.4917	NA
492	-0.0494	NA
493	0.53945	NA
494	0.5498	NA
495	0.085	NA
496	-0.2045	NA
497	0.5743	NA
498	0.12371	NA
499	0.3979	NA
500	0.7064	NA
501	0.289	NA
502	1.97895	NA
503	0.4356	NA
504	0.4706	NA
505	-0.0381	NA
506	0.09495	NA
507	-0.1584	NA
508	-0.02091	NA
509	0.0575	NA
510	-0.0619	NA
511	-0.02532	NA
512	-0.2941	NA
513	1.7271	NA
514	0.105	NA
515	-0.22456	NA
516	0.1698	NA
517	0.0084	NA
518	-0.6451	NA
519	-0.2208	NA
520	0.9774	NA
521	-0.4486	NA
522	0.96061	NA
523	0.2841	NA
524	-0.1587	NA
525	-2.9328	NA
526	-0.0884	NA
527	1.99486	NA
528	0.5329	NA
529	0.0828	NA
530	0.3358	NA
531	2.2001	NA
532	-0.5033	NA
533	-0.0842	NA
534	-0.37568	NA
535	0.4888	NA
536	-0.3719	NA
537	-0.7395	NA
538	0.7204	NA
539	0.0464	NA
540	-0.2027	NA
541	-0.14125	NA
542	0.4463	NA
543	-0.49	NA
544	-0.2097	NA
545	-0.3723	NA
546	2.5347	NA
547	0.1178	NA
548	-0.8316	NA
549	0.1278	NA
550	0.3605	NA
551	1.0294	NA
552	-0.5308	NA
553	-0.5491	NA
554	6.4384	NA
555	0.5472	NA
556	1.20897	NA
557	-0.5273	NA
558	0.6116	NA
559	-0.1574	NA
560	-0.7662	NA
561	0.7388	NA
562	0.5591	NA
563	0.1825	NA
564	-1.1237	NA
565	0.3521	NA
566	-1.15537	NA
567	0.89022	NA
568	-0.53747	NA
569	-0.5034	NA
570	-0.13713	NA
571	1.2339	NA
572	-0.1684	NA
573	-0.6372	NA
574	0.8778	NA
575	-0.4898	NA
576	-0.0291	NA
577	0.37698	NA
578	-0.252	NA
579	-0.4167	NA
580	0.3849	NA
581	-0.6092	NA
582	0.133	NA
583	0.5555	NA
584	-0.0814	NA
585	-0.2664	NA
586	0.379	NA
587	-0.4345	NA
588	0.2282	NA
589	-0.2203	NA
590	-0.5047	NA
591	0.7747	NA
592	-1.0963	NA
593	0.4489	NA
594	1.1917	NA
595	1.0233	NA
596	-0.2556	NA
597	0.8191	NA
598	2.08519	NA
599	1.3787	NA
600	1.8837	NA
601	1.7031	NA
602	0.3156	NA
603	1.22248	NA
604	-0.2528	NA
605	0.9431	NA
606	2.1632	NA
607	0.66817	NA
608	-0.0866	NA
609	0.5722	NA
610	0.2926	NA
611	-0.0679	NA
612	1.0184	NA
613	-0.2543	NA
614	-1.444	NA
615	2.8217	NA
616	0.5038	NA
617	-0.378	NA
618	1.29887	NA
619	2.1662	NA
620	1.1287	NA
621	1.5342	NA
622	2.41873	NA
623	0.860591	NA
624	1.4571	NA
625	0.4362	NA
626	0.4106	NA
627	1.0274	NA
628	1.77975	NA
629	0.3102	NA
630	1.43104	NA
631	-0.40517	NA
632	2.1919	NA
633	1.64762	NA
634	0.8617	NA
635	1.8114	NA
636	0.57801	NA
637	0.2884	NA
638	2.2577	NA
639	0.666	NA
640	1.32215	NA
641	0.96954	NA
642	-0.2392	NA
643	0.24411	NA
644	-0.1132	NA
645	0.0456	NA
646	0.9504	NA
647	0.57531	NA
648	0.0912	NA
649	0.0019	NA
650	0.0932	NA
651	0.80162	NA
652	0.19638	NA
653	1.3353	NA
654	-0.1032	NA
655	0.1548	NA
656	0.3175	NA
657	0.70043	NA
658	0.2738	NA
659	0.89488	NA
660	4.7817	NA
661	0.2362	NA
662	4.6766	NA
663	5.0754	NA
664	1.2103	NA
665	0.3591	NA
666	-0.002	NA
667	1.9524	NA
668	0.2698	NA
669	0.0338	NA
670	-0.7619	NA
671	0.264	NA
672	0.6587	NA
673	0.4622	NA
674	-0.4875	NA
675	1.6912	NA
676	-0.27641	NA
677	0.3041	NA
678	-5.31808	NA
679	0.5752	NA
680	2.0819	NA
681	0.9444	NA
682	1.4463	NA
683	0.1015	NA
684	1.7711	NA
685	-0.2173	NA
686	1.4694	NA
687	-0.7265	NA
688	0.5259	NA
689	0.454	NA
690	-0.24087	NA
691	1.4502	NA
692	0.342	NA
693	0.5072	NA
694	1.8969	NA
695	2.14181	NA
696	2.75053	NA
697	-0.3415	NA
698	1.238	NA
699	1.1225	NA
700	2.3199	NA
701	2.4943	NA
702	-0.1552	NA
703	0.956	NA
704	2.0139	NA
705	1.4822	NA
706	0.7974	NA
707	-0.165	NA
708	0.5987	NA
709	-0.4435	NA
710	0.4543	NA
711	-1.1149	NA
712	-0.8779	NA
713	0.11	NA
714	-0.0733	NA
715	-0.3964	NA
716	0.0952	NA
717	-1.043	NA
718	1.3955	NA
719	0.3754	NA
720	0.7489	NA
721	2.4508	NA
722	-0.829	NA
723	-0.4038	NA
724	0.1936	NA
725	-0.4522	NA
726	0.8351	NA
727	3.4444	NA
728	0.5967	NA
729	1.1089	NA
730	0.5592	NA
731	0.025	NA
732	2.86021	NA
733	1.72037	NA
734	2.9738	NA
735	2.81311	NA
736	1.38505	NA
737	1.53786	NA
738	2.514	NA
739	0.86595	NA
740	0.219	NA
741	1.7257	NA
742	1.3697	NA
743	1.5496	NA
744	1.3769	NA
745	1.6755	NA
746	1.5521	NA
747	1.164	NA
748	1.2867	NA
749	2.3274	NA
750	0.9159	NA
751	0.6627	NA
752	-0.088	NA
753	1.0737	NA
754	0.4152	NA
755	1.6363	NA
756	2.47688	NA
757	3.2967	NA
758	2.2155	NA
759	1.735	NA
760	1.3649	NA
761	1.2976	NA
762	1.5095	NA
763	2.4387	NA
764	1.5475	NA
765	0.64514	NA
766	2.1334	NA
767	-1.0438	NA
768	0.5728	NA
769	0.2673	NA
770	0.2845	NA
771	0.1681	NA
772	0.3549	NA
773	-2.0974	NA
774	0.2199	NA
775	-1.05667	NA
776	0.7962	NA
777	0.4108	NA
778	1.2833	NA
779	0.218	NA
780	-0.0515	NA
781	0.8365	NA
782	2.6547	NA
783	0.3816	NA
784	1.534	NA
785	0.7833	NA
786	0.464	NA
787	0.9408	NA
788	1.4683	NA
789	0.3745	NA
790	-0.2607	NA
791	0.9668	NA
792	1.6562	NA
793	1.7235	NA
794	0.546	NA
795	0.9695	NA
796	0.9008	NA
797	-0.4049	NA
798	1.8843	NA
799	3.3468	NA
800	2.24625	NA
801	2.5056	NA
802	0.2561	NA
803	3.83719	NA
804	3.96571	NA
805	0.6366	NA
806	0.0167	NA
807	0.0224	NA
808	0.5925	NA
809	0.0681	NA
810	0.3568	NA
811	-2.3659	NA
812	-0.1669	NA
813	-0.5052	NA
814	-0.1562	NA
815	0.6105	NA
816	0.2528	NA
817	-0.373	NA
818	-0.1292	NA
819	-0.4845	NA
820	1.9221	NA
821	1.1623	NA
822	-0.2684	NA
823	0.32409	NA
824	0.7445	NA
825	0.8518	NA
826	-3.07748	NA
827	0.4006	NA
828	0.4923	NA
829	-0.3928	NA
830	-0.88117	NA
831	1.0573	NA
832	1.7958	NA
833	1.1436	NA
834	-2.16283	NA
835	0.6672	NA
836	0.5308	NA
837	0.5185	NA
838	2.5186	NA
839	0.2582	NA
840	0.25097	NA
841	0.0955	NA
842	0.1746	NA
843	2.12259	NA
844	1.26838	NA
845	-0.2846	NA
846	-0.3003	NA
847	0.5552	NA
848	0.1834	NA
849	0.3906	NA
850	0.2313	NA
851	0.3392	NA
852	0.6662	NA
853	0.4826	NA
854	1.3596	NA
855	0.0356	NA
856	0.4738	NA
857	-0.5563	NA
858	0.8413	NA
859	0.5765	NA
860	0.20509	NA
861	0.0121	NA
862	0.115	NA
863	-0.27797	NA
864	0.1131	NA
865	1.1173	NA
866	0.04591	NA
867	0.26	NA
868	0.5254	NA
869	-0.2988	NA
870	0.3683	NA
871	0.3674	NA
872	0.27489	NA
873	0.17672	NA
874	-0.00247	NA
875	0.0196	NA
876	0.0105	NA
877	0.0498	NA
878	-0.4238	NA
879	0.385	NA
880	1.3615	NA
881	0.2767	NA
882	-1.0379	NA
883	0.272	NA
884	-0.1417	NA
885	0.4683	NA
886	0.00726	NA
887	-0.0905	NA
888	0.068	NA
889	-0.2106	NA
890	-0.45302	NA
891	-0.18793	NA
892	1.4963	NA
893	1.1543	NA
894	1.33	NA
895	0.2089	NA
896	2.82091	NA
897	0.48184	NA
898	0.0355	NA
899	1.1277	NA
900	1.7724	NA
901	2.4788	NA
902	1.51467	NA
903	0.4936	NA
904	-1.046	NA
905	-0.4224	NA
906	0.8309	NA
907	0.8465	NA
908	0.9539	NA
909	0.8235	NA
910	0.6355	NA
911	0.0986	NA
912	0.2287	NA
913	0.5029	NA
914	0.5885	NA
915	0.5617	NA
916	0.4609	NA
917	0.8516	NA
918	0.44709	NA
919	0.21355	NA
920	0.4464	NA
921	-0.5393	NA
922	-0.013	NA
923	0.70971	NA
924	0.89266	NA
925	-0.12886	NA
926	-0.00294	NA
927	0.691491	NA
928	-0.27826	NA
929	-0.1603	NA
930	0.1087	NA
931	-0.6896	NA
932	-0.9832	NA
933	-0.124	NA
934	0.0286	NA
935	-0.16282	NA
936	-0.3319	NA
937	-0.72946	NA
938	0.00053	NA
939	1.78651	NA
940	-0.8391	NA
941	0.61631	NA
942	-0.0996	NA
943	-0.1898	NA
944	-0.0004	NA
945	0.0598	NA
946	0.2027	NA
947	0.13439	NA
948	0.5761	NA
949	0.64709	NA
950	0.2755	NA
951	-0.187	NA
952	0.2274	NA
953	-0.0999	NA
954	-0.0769	NA
955	-3.25824	NA
956	0.1819	NA
957	0.6196	NA
958	-0.0307	NA
959	-0.48288	NA
960	-0.3707	NA
961	-1.1873	NA
962	-0.1665	NA
963	-0.0084	NA
964	-0.4494	NA
965	0.1381	NA

## Sheet: Fig. 2e
session	qs1_D0.2_mean_on	qs1_D0.2_mean_off	qs1_D0.2_sd_on	qs1_D0.2_sd_off	qs1_D0.5_mean_on	qs1_D0.5_mean_off	qs1_D0.5_sd_on	qs1_D0.5_sd_off	qs1_D0.8_mean_on	qs1_D0.8_mean_off	qs1_D0.8_sd_on	qs1_D0.8_sd_off
1	0	0	0	0	0	0	0	0	0	0	0	0
2	0.0236012	-0.0236012	0.021781	0.021781	0.0232906	-0.0232906	0.0247896	0.0247896	0.0241358	-0.0241358	0.0233639	0.0233639
3	0.0274797	-0.0274797	0.032728	0.032728	0.032249	-0.032249	0.0390633	0.0390633	0.0278758	-0.0278758	0.0353491	0.0353491
4	0.029013	-0.029013	0.0395554	0.0395554	0.0382859	-0.0382859	0.0488005	0.0488005	0.0295908	-0.0295908	0.0428727	0.0428727
5	0.0294006	-0.0294006	0.0443073	0.0443073	0.0427411	-0.0427411	0.0559243	0.0559243	0.0303576	-0.0303576	0.048109	0.048109
6	0.0291252	-0.0291252	0.0478373	0.0478373	0.0462368	-0.0462368	0.0612947	0.0612947	0.0305746	-0.0305746	0.052005	0.052005
7	0.028444	-0.028444	0.0505706	0.0505706	0.0491106	-0.0491106	0.0654004	0.0654004	0.0304578	-0.0304578	0.0550447	0.0550447
8	0.0275147	-0.0275147	0.0527532	0.0527532	0.0515607	-0.0515607	0.0685612	0.0685612	0.0301387	-0.0301387	0.0575028	0.0575028
9	0.0264418	-0.0264418	0.0545417	0.0545417	0.0537061	-0.0537061	0.0710018	0.0710018	0.0297026	-0.0297026	0.0595465	0.0595465
10	0.0253017	-0.0253017	0.0560378	0.0560378	0.0556212	-0.0556212	0.0728868	0.0728868	0.0292025	-0.0292025	0.0612809	0.0612809
11	0.0241494	-0.0241494	0.0573069	0.0573069	0.0573549	-0.0573549	0.0743384	0.0743384	0.0286736	-0.0286736	0.0627741	0.0627741
12	0.023027	-0.023027	0.0583928	0.0583928	0.0589409	-0.0589409	0.0754481	0.0754481	0.0281372	-0.0281372	0.0640722	0.0640722
13	0.0219622	-0.0219622	0.0593269	0.0593269	0.0604031	-0.0604031	0.0762857	0.0762857	0.0276021	-0.0276021	0.06521	0.06521
14	0.0209706	-0.0209706	0.0601318	0.0601318	0.0617589	-0.0617589	0.0769066	0.0769066	0.0270697	-0.0270697	0.0662146	0.0662146
15	0.0200583	-0.0200583	0.0608246	0.0608246	0.0630221	-0.0630221	0.0773537	0.0773537	0.0265363	-0.0265363	0.0671086	0.0671086
16	0.0192234	-0.0192234	0.0614226	0.0614226	0.0642016	-0.0642016	0.0776626	0.0776626	0.0259976	-0.0259976	0.0679114	0.0679114
17	0.0184604	-0.0184604	0.0619376	0.0619376	0.0653044	-0.0653044	0.0778622	0.0778622	0.0254498	-0.0254498	0.0686383	0.0686383
18	0.0177592	-0.0177592	0.0623819	0.0623819	0.0663365	-0.0663365	0.0779768	0.0779768	0.0248909	-0.0248909	0.069301	0.069301
19	0.0171104	-0.0171104	0.0627654	0.0627654	0.0673015	-0.0673015	0.0780266	0.0780266	0.0243208	-0.0243208	0.0699092	0.0699092
20	0.0165032	-0.0165032	0.0630982	0.0630982	0.0682039	-0.0682039	0.0780264	0.0780264	0.0237437	-0.0237437	0.0704683	0.0704683
21	0.0159315	-0.0159315	0.0633885	0.0633885	0.0690468	-0.0690468	0.0779906	0.0779906	0.0231619	-0.0231619	0.0709841	0.0709841
22	0.0153883	-0.0153883	0.0636435	0.0636435	0.0698333	-0.0698333	0.0779277	0.0779277	0.0225803	-0.0225803	0.0714609	0.0714609
23	0.0148698	-0.0148698	0.0638685	0.0638685	0.0705671	-0.0705671	0.0778464	0.0778464	0.0220041	-0.0220041	0.0719008	0.0719008
24	0.0143731	-0.0143731	0.0640677	0.0640677	0.0712509	-0.0712509	0.0777524	0.0777524	0.0214371	-0.0214371	0.0723069	0.0723069
25	0.0138962	-0.0138962	0.0642445	0.0642445	0.0718873	-0.0718873	0.0776511	0.0776511	0.020883	-0.020883	0.072682	0.072682
26	0.0134385	-0.0134385	0.0644016	0.0644016	0.0724793	-0.0724793	0.077546	0.077546	0.0203451	-0.0203451	0.0730285	0.0730285
27	0.0129983	-0.0129983	0.0645419	0.0645419	0.0730295	-0.0730295	0.0774392	0.0774392	0.0198257	-0.0198257	0.0733472	0.0733472
28	0.012575	-0.012575	0.0646674	0.0646674	0.0735403	-0.0735403	0.0773336	0.0773336	0.019327	-0.019327	0.0736416	0.0736416
29	0.0121676	-0.0121676	0.0647809	0.0647809	0.0740151	-0.0740151	0.07723	0.07723	0.0188482	-0.0188482	0.0739135	0.0739135
30	0.0117758	-0.0117758	0.0648828	0.0648828	0.0744556	-0.0744556	0.0771294	0.0771294	0.0183908	-0.0183908	0.0741644	0.0741644
31	0.0113982	-0.0113982	0.0649757	0.0649757	0.0748633	-0.0748633	0.0770337	0.0770337	0.0179539	-0.0179539	0.0743958	0.0743958
32	0.0110344	-0.0110344	0.0650606	0.0650606	0.0752418	-0.0752418	0.0769422	0.0769422	0.0175372	-0.0175372	0.0746098	0.0746098
33	0.010685	-0.010685	0.0651378	0.0651378	0.0755917	-0.0755917	0.0768553	0.0768553	0.0171397	-0.0171397	0.0748091	0.0748091
34	0.0103481	-0.0103481	0.065209	0.065209	0.0759165	-0.0759165	0.0767721	0.0767721	0.0167594	-0.0167594	0.0749933	0.0749933
35	0.0100245	-0.0100245	0.0652745	0.0652745	0.0762165	-0.0762165	0.076694	0.076694	0.0163959	-0.0163959	0.0751661	0.0751661
36	0.00971343	-0.00971343	0.0653344	0.0653344	0.0764946	-0.0764946	0.0766196	0.0766196	0.0160491	-0.0160491	0.0753273	0.0753273
37	0.00941449	-0.00941449	0.0653895	0.0653895	0.0767516	-0.0767516	0.0765494	0.0765494	0.015717	-0.015717	0.0754783	0.0754783
38	0.00912694	-0.00912694	0.0654397	0.0654397	0.0769899	-0.0769899	0.0764824	0.0764824	0.0153982	-0.0153982	0.0756201	0.0756201
39	0.00885037	-0.00885037	0.0654854	0.0654854	0.0772102	-0.0772102	0.0764186	0.0764186	0.0150931	-0.0150931	0.0757531	0.0757531
40	0.00858414	-0.00858414	0.0655272	0.0655272	0.0774142	-0.0774142	0.076358	0.076358	0.0148005	-0.0148005	0.0758786	0.0758786
41	0.00832819	-0.00832819	0.0655643	0.0655643	0.0776035	-0.0776035	0.0762995	0.0762995	0.014519	-0.014519	0.075997	0.075997
42	0.00808231	-0.00808231	0.065598	0.065598	0.0777785	-0.0777785	0.0762432	0.0762432	0.0142483	-0.0142483	0.076109	0.076109
43	0.00784527	-0.00784527	0.065628	0.065628	0.0779413	-0.0779413	0.0761881	0.0761881	0.0139885	-0.0139885	0.0762141	0.0762141
44	0.00761682	-0.00761682	0.0656543	0.0656543	0.078092	-0.078092	0.0761348	0.0761348	0.0137381	-0.0137381	0.0763148	0.0763148
45	0.00739689	-0.00739689	0.0656768	0.0656768	0.0782321	-0.0782321	0.0760829	0.0760829	0.013497	-0.013497	0.0764087	0.0764087
46	0.00718555	-0.00718555	0.0656964	0.0656964	0.0783624	-0.0783624	0.0760317	0.0760317	0.0132645	-0.0132645	0.0764979	0.0764979
47	0.00698115	-0.00698115	0.0657132	0.0657132	0.0784838	-0.0784838	0.075981	0.075981	0.0130401	-0.0130401	0.0765827	0.0765827
48	0.00678444	-0.00678444	0.0657264	0.0657264	0.0785968	-0.0785968	0.075931	0.075931	0.0128239	-0.0128239	0.0766627	0.0766627
49	0.00659476	-0.00659476	0.0657367	0.0657367	0.0787018	-0.0787018	0.0758811	0.0758811	0.012614	-0.012614	0.0767389	0.0767389
50	0.00641218	-0.00641218	0.0657442	0.0657442	0.0788002	-0.0788002	0.0758319	0.0758319	0.012412	-0.012412	0.0768102	0.0768102
51	0.00623502	-0.00623502	0.0657491	0.0657491	0.078892	-0.078892	0.0757836	0.0757836	0.0122166	-0.0122166	0.0768781	0.0768781
52	0.00606523	-0.00606523	0.0657514	0.0657514	0.0789779	-0.0789779	0.0757346	0.0757346	0.0120275	-0.0120275	0.0769418	0.0769418
53	0.00590052	-0.00590052	0.0657515	0.0657515	0.0790579	-0.0790579	0.0756864	0.0756864	0.0118446	-0.0118446	0.0770022	0.0770022
54	0.00574124	-0.00574124	0.0657489	0.0657489	0.0791332	-0.0791332	0.0756384	0.0756384	0.011667	-0.011667	0.0770587	0.0770587
55	0.00558751	-0.00558751	0.0657442	0.0657442	0.0792039	-0.0792039	0.0755902	0.0755902	0.0114958	-0.0114958	0.0771116	0.0771116
56	0.00543841	-0.00543841	0.0657377	0.0657377	0.0792705	-0.0792705	0.0755425	0.0755425	0.0113297	-0.0113297	0.0771608	0.0771608
57	0.00529368	-0.00529368	0.065729	0.065729	0.0793324	-0.0793324	0.0754954	0.0754954	0.0111693	-0.0111693	0.0772075	0.0772075
58	0.00515364	-0.00515364	0.0657183	0.0657183	0.0793915	-0.0793915	0.0754485	0.0754485	0.0110134	-0.0110134	0.0772507	0.0772507
59	0.00501728	-0.00501728	0.0657059	0.0657059	0.0794466	-0.0794466	0.075402	0.075402	0.0108626	-0.0108626	0.0772909	0.0772909
60	0.00488492	-0.00488492	0.065692	0.065692	0.0794984	-0.0794984	0.0753561	0.0753561	0.0107162	-0.0107162	0.077328	0.077328
61	0.00475592	-0.00475592	0.0656766	0.0656766	0.0795472	-0.0795472	0.0753106	0.0753106	0.0105746	-0.0105746	0.0773623	0.0773623
62	0.00463053	-0.00463053	0.0656595	0.0656595	0.0795938	-0.0795938	0.0752657	0.0752657	0.0104368	-0.0104368	0.0773943	0.0773943
63	0.0045082	-0.0045082	0.0656411	0.0656411	0.0796372	-0.0796372	0.0752214	0.0752214	0.0103037	-0.0103037	0.0774231	0.0774231
64	0.00438885	-0.00438885	0.0656216	0.0656216	0.0796792	-0.0796792	0.0751775	0.0751775	0.0101738	-0.0101738	0.0774501	0.0774501
65	0.00427221	-0.00427221	0.0656004	0.0656004	0.0797179	-0.0797179	0.0751351	0.0751351	0.0100484	-0.0100484	0.0774749	0.0774749
66	0.00415821	-0.00415821	0.0655781	0.0655781	0.0797545	-0.0797545	0.0750929	0.0750929	0.00992575	-0.00992575	0.077497	0.077497
67	0.00404664	-0.00404664	0.0655548	0.0655548	0.0797896	-0.0797896	0.075052	0.075052	0.00980755	-0.00980755	0.0775171	0.0775171
68	0.00393721	-0.00393721	0.0655306	0.0655306	0.0798223	-0.0798223	0.0750122	0.0750122	0.00969155	-0.00969155	0.0775354	0.0775354
69	0.00383022	-0.00383022	0.0655054	0.0655054	0.0798534	-0.0798534	0.074973	0.074973	0.0095784	-0.0095784	0.0775517	0.0775517
70	0.00372528	-0.00372528	0.065479	0.065479	0.079882	-0.079882	0.0749352	0.0749352	0.0094687	-0.0094687	0.0775665	0.0775665
71	0.00362207	-0.00362207	0.0654524	0.0654524	0.0799097	-0.0799097	0.0748986	0.0748986	0.0093612	-0.0093612	0.0775799	0.0775799
72	0.00352069	-0.00352069	0.0654245	0.0654245	0.0799347	-0.0799347	0.0748629	0.0748629	0.0092568	-0.0092568	0.0775915	0.0775915
73	0.00342105	-0.00342105	0.0653964	0.0653964	0.0799584	-0.0799584	0.0748292	0.0748292	0.0091543	-0.0091543	0.0776014	0.0776014
74	0.00332337	-0.00332337	0.0653671	0.0653671	0.07998	-0.07998	0.0747964	0.0747964	0.0090543	-0.0090543	0.0776104	0.0776104
75	0.00322717	-0.00322717	0.0653377	0.0653377	0.0799995	-0.0799995	0.0747657	0.0747657	0.00895625	-0.00895625	0.0776185	0.0776185
76	0.00313234	-0.00313234	0.0653071	0.0653071	0.0800176	-0.0800176	0.0747359	0.0747359	0.0088599	-0.0088599	0.0776249	0.0776249
77	0.00303867	-0.00303867	0.0652767	0.0652767	0.0800338	-0.0800338	0.074708	0.074708	0.00876555	-0.00876555	0.0776304	0.0776304
78	0.00294651	-0.00294651	0.0652456	0.0652456	0.0800478	-0.0800478	0.0746823	0.0746823	0.00867315	-0.00867315	0.0776352	0.0776352
79	0.00285551	-0.00285551	0.065214	0.065214	0.08006	-0.08006	0.0746581	0.0746581	0.0085817	-0.0085817	0.0776388	0.0776388
80	0.00276612	-0.00276612	0.0651825	0.0651825	0.0800705	-0.0800705	0.0746356	0.0746356	0.00849245	-0.00849245	0.0776414	0.0776414
81	0.0026776	-0.0026776	0.0651499	0.0651499	0.0800789	-0.0800789	0.0746153	0.0746153	0.00840405	-0.00840405	0.077643	0.077643
82	0.00258978	-0.00258978	0.0651179	0.0651179	0.0800853	-0.0800853	0.0745968	0.0745968	0.00831715	-0.00831715	0.0776445	0.0776445
83	0.00250331	-0.00250331	0.0650852	0.0650852	0.0800902	-0.0800902	0.07458	0.07458	0.00823165	-0.00823165	0.0776451	0.0776451
84	0.00241798	-0.00241798	0.0650527	0.0650527	0.0800922	-0.0800922	0.0745658	0.0745658	0.0081469	-0.0081469	0.0776448	0.0776448
85	0.00233266	-0.00233266	0.0650196	0.0650196	0.0800927	-0.0800927	0.0745531	0.0745531	0.00806355	-0.00806355	0.0776439	0.0776439
86	0.00224905	-0.00224905	0.0649871	0.0649871	0.0800913	-0.0800913	0.0745429	0.0745429	0.0079808	-0.0079808	0.0776428	0.0776428
87	0.00216612	-0.00216612	0.0649538	0.0649538	0.080088	-0.080088	0.0745342	0.0745342	0.0078989	-0.0078989	0.0776408	0.0776408
88	0.00208376	-0.00208376	0.0649213	0.0649213	0.0800825	-0.0800825	0.0745281	0.0745281	0.0078181	-0.0078181	0.0776386	0.0776386
89	0.0020024	-0.0020024	0.0648882	0.0648882	0.0800752	-0.0800752	0.074524	0.074524	0.0077384	-0.0077384	0.077636	0.077636
90	0.0019213	-0.0019213	0.0648555	0.0648555	0.080066	-0.080066	0.0745219	0.0745219	0.00765895	-0.00765895	0.0776323	0.0776323
91	0.00184101	-0.00184101	0.0648227	0.0648227	0.080055	-0.080055	0.0745215	0.0745215	0.0075802	-0.0075802	0.0776285	0.0776285
92	0.00176172	-0.00176172	0.0647897	0.0647897	0.0800422	-0.0800422	0.0745234	0.0745234	0.00750225	-0.00750225	0.0776247	0.0776247
93	0.00168291	-0.00168291	0.0647571	0.0647571	0.0800272	-0.0800272	0.0745273	0.0745273	0.00742485	-0.00742485	0.0776201	0.0776201
94	0.00160476	-0.00160476	0.0647248	0.0647248	0.0800105	-0.0800105	0.0745329	0.0745329	0.00734795	-0.00734795	0.0776154	0.0776154
95	0.00152731	-0.00152731	0.0646926	0.0646926	0.0799924	-0.0799924	0.0745403	0.0745403	0.00727175	-0.00727175	0.0776105	0.0776105
96	0.00145037	-0.00145037	0.0646603	0.0646603	0.0799726	-0.0799726	0.0745494	0.0745494	0.00719605	-0.00719605	0.0776048	0.0776048
97	0.00137397	-0.00137397	0.0646284	0.0646284	0.0799512	-0.0799512	0.0745605	0.0745605	0.0071213	-0.0071213	0.0775987	0.0775987
98	0.00129821	-0.00129821	0.0645969	0.0645969	0.0799281	-0.0799281	0.0745733	0.0745733	0.00704605	-0.00704605	0.0775927	0.0775927
99	0.00122288	-0.00122288	0.0645648	0.0645648	0.0799036	-0.0799036	0.0745876	0.0745876	0.0069721	-0.0069721	0.0775869	0.0775869
100	0.00114834	-0.00114834	0.0645334	0.0645334	0.079878	-0.079878	0.0746033	0.0746033	0.00689835	-0.00689835	0.0775803	0.0775803

## Sheet: Fig. 2f
simulation	diff_qs1_D0.2	diff_qs1_D0.5	diff_qs1_D0.8
1	-0.0391887	0.012457	0.13455
2	-0.0748746	0.30143	0.01962
3	-0.00433203	0.307232	0.23064
4	-0.0676	0.013	-0.02191
5	0.260233	0.027347	-0.26668
6	-0.073159	0.332438	0.02129
7	-0.0214399	0.30809	-0.07071
8	-0.0756374	0.305346	0.00135
9	0.259111	-0.020915	0.28604
10	-0.0328011	0.27821	-0.29762
11	-0.031733	0.071354	-0.32936
12	-0.039469	0.283901	0.01865
13	-0.059599	0.27536	-0.02609
14	-0.09173	0.014287	0.01418
15	-0.061586	0.281726	0.28699
16	-0.064406	0.333668	-0.35436
17	-0.0078753	0.26991	-0.03447
18	-0.00159604	0.318419	0.25486
19	-0.059033	0.023152	0.24602
20	-0.068374	0.0184	-0.07207
21	-0.00825504	-0.01015	-0.02962
22	-0.00170385	0.323365	0.13635
23	-0.00446008	0.02461	0.1449
24	-0.00710303	0.070783	-0.34553
25	-0.019576	0.00896	0.10765
26	-0.00927608	0.015	-0.00134
27	0.140527	0.321396	-0.00307
28	0.246166	0.013466	-0.01554
29	0.26186	0.068113	-0.06949
30	-0.031658	0.324958	-0.00946
31	-0.0208105	0.00261	-0.05379
32	-0.0237634	0.335362	-0.02517
33	-0.061803	0.308693	0.01353
34	-0.0224526	0.07163	0.13126
35	-0.0341349	-0.000422	-0.03094
36	0.259586	0.012762	-0.05573
37	-0.0563726	0.334599	-0.03393
38	-0.013268	-0.01605	-0.05037
39	0.000449063	0.020137	0.08405
40	-0.0680392	0.008165	-0.0416
41	-0.063007	0.312347	0.27173
42	-0.00392305	0.01667	-0.00057
43	-0.07255	0.00861	0.2761
44	-0.00344906	0.007119	-0.00401
45	0.234649	0.324252	-0.00751
46	0.063693	0.297093	-0.35128
47	-0.34602	0.311261	0.2526
48	0.0138361	0.029859	-0.00841
49	-0.052423	0.00566	0.24414
50	-0.34088	0.019526	-0.0697
51	0.107273	0.324232	-0.05551
52	-0.0705667	-0.006333	-0.00181
53	0.277935	0.273098	0.003
54	-0.35137	0.02025	-0.03983
55	-0.0212399	0.01701	-0.33188
56	-0.0601725	0.000565	-0.06335
57	0.135852	0.01018	0.26024
58	-0.07094	0.014896	-0.08875
59	0.137799	0.030641	-0.345
60	0.084662	0.310206	0.01504
61	-0.058184	0.00408	0.12485
62	-0.0133302	-0.03028	-0.00363
63	0.252559	0.319815	0.00884
64	0.148327	0.312741	-0.05536
65	0.134859	0.261	-0.04074
66	-0.0311956	0.01217	0.11751
67	0.0115102	-0.04023	-0.01678
68	0.265284	-0.029503	-0.003
69	-0.062417	0.315364	-0.00368
70	-0.00400506	0.27847	-0.07806
71	-0.342	0.313427	-0.01495
72	-0.0449548	-0.03184	-0.03127
73	-0.0231761	0.002848	-0.06126
74	0.0211547	0.25932	0.01602
75	0.0145391	0.26935	0.00803
76	-0.0791343	0.310017	0.00016
77	0.131349	0.280489	-0.04222
78	-0.062025	0.00125	-0.00887
79	0.033322	0.017939	0.19517
80	-0.056244	0.317984	0.11923
81	-0.0639082	0.013283	-0.03515
82	0.26643	0.329321	0.0963
83	-0.059049	0.337327	-0.34543
84	-0.00687503	0.280022	-0.07063
85	-0.32263	0.319251	0.24235
86	-0.0134527	0.00869	-0.06547
87	-0.059673	0.2779	-0.00126
88	0.120049	0.016211	0.21419
89	-0.00758111	0.311091	0.24937
90	-0.04517	0.328281	0.25716
91	0.087965	0.11528	0.00064
92	0.144627	0.318734	0.27379
93	-0.052321	0.334522	0.26792
94	-0.0209994	0.264593	0.24382
95	-0.0118651	0.326358	-0.04648
96	0.251963	-0.027313	0.11823
97	0.108015	0.274582	-0.00399
98	-0.037563	0.333753	-0.07771
99	-0.054995	0.328779	0.03387
100	0.000484002	0.020577	-0.05016

## Sheet: Fig. 2g
session	resp_dzp_mean_on	resp_dzp_mean_off	resp_dzp_sd_on	resp_dzp_sd_off	resp_ctrl_mean_on	resp_ctrl_mean_off	resp_ctrl_sd_on	resp_ctrl_sd_off	resp_bic_mean_on	resp_bic_mean_off	resp_bic_sd_on	resp_bic_sd_off
1	0	0	0	0	0	0	0	0	0	0	0	0
2	0.0266002	-0.0266002	0.149285	0.149285	0.181385	-0.181385	0.406847	0.406847	0.0139722	-0.0139722	0.162562	0.162562
3	0.013436	-0.013436	0.225255	0.225255	0.193647	-0.193647	0.488617	0.488617	0.0273574	-0.0273574	0.180968	0.180968
4	-0.00301258	0.00301258	0.246788	0.246788	0.223965	-0.223965	0.510242	0.510242	0.0163656	-0.0163656	0.20272	0.20272
5	-0.0133406	0.0133406	0.302812	0.302812	0.233182	-0.233182	0.53545	0.53545	0.0284163	-0.0284163	0.215643	0.215643
6	-0.0452188	0.0452188	0.289338	0.289338	0.286202	-0.286202	0.557807	0.557807	0.0686227	-0.0686227	0.23071	0.23071
7	0.000575634	-0.000575634	0.324697	0.324697	0.271429	-0.271429	0.55494	0.55494	-0.00360779	0.00360779	0.406544	0.406544
8	0.0560622	-0.0560622	0.313556	0.313556	0.283656	-0.283656	0.565012	0.565012	-0.0755378	0.0755378	0.427052	0.427052
9	0.0400723	-0.0400723	0.329461	0.329461	0.31337	-0.31337	0.578983	0.578983	0.103154	-0.103154	0.262917	0.262917
10	-0.0179304	0.0179304	0.382479	0.382479	0.353963	-0.353963	0.629579	0.629579	0.0543971	-0.0543971	0.279292	0.279292
11	0.0653794	-0.0653794	0.355756	0.355756	0.33795	-0.33795	0.596806	0.596806	0.0895416	-0.0895416	0.329805	0.329805
12	0.146271	-0.146271	0.516502	0.516502	0.341348	-0.341348	0.603629	0.603629	0.0660355	-0.0660355	0.357311	0.357311
13	0.134921	-0.134921	0.556094	0.556094	0.362805	-0.362805	0.643689	0.643689	0.0790466	-0.0790466	0.337473	0.337473
14	0.0619792	-0.0619792	0.50988	0.50988	0.333065	-0.333065	0.663567	0.663567	0.0641065	-0.0641065	0.341862	0.341862
15	0.143551	-0.143551	0.461681	0.461681	0.357924	-0.357924	0.631906	0.631906	0.00571831	-0.00571831	0.457777	0.457777
16	0.14391	-0.14391	0.443082	0.443082	0.367831	-0.367831	0.646456	0.646456	-0.0045257	0.0045257	0.456823	0.456823
17	0.123847	-0.123847	0.447588	0.447588	0.369773	-0.369773	0.663513	0.663513	0.0404149	-0.0404149	0.447883	0.447883
18	0.060429	-0.060429	0.464103	0.464103	0.400147	-0.400147	0.701898	0.701898	0.0756164	-0.0756164	0.40134	0.40134
19	0.151578	-0.151578	0.507924	0.507924	0.389637	-0.389637	0.658515	0.658515	0.0839808	-0.0839808	0.407296	0.407296
20	0.174319	-0.174319	0.548439	0.548439	0.396359	-0.396359	0.692165	0.692165	0.0752238	-0.0752238	0.405594	0.405594
21	0.143052	-0.143052	0.545695	0.545695	0.367891	-0.367891	0.68969	0.68969	0.0757897	-0.0757897	0.395027	0.395027
22	0.0775932	-0.0775932	0.574342	0.574342	0.412812	-0.412812	0.696765	0.696765	0.0826631	-0.0826631	0.382967	0.382967
23	0.160582	-0.160582	0.498805	0.498805	0.398427	-0.398427	0.669233	0.669233	0.0906761	-0.0906761	0.401701	0.401701
24	0.163498	-0.163498	0.500515	0.500515	0.387424	-0.387424	0.661607	0.661607	0.102902	-0.102902	0.417383	0.417383
25	0.110364	-0.110364	0.50459	0.50459	0.413475	-0.413475	0.709429	0.709429	0.103466	-0.103466	0.433927	0.433927
26	0.0969171	-0.0969171	0.503075	0.503075	0.374871	-0.374871	0.663439	0.663439	0.054738	-0.054738	0.437767	0.437767
27	0.138111	-0.138111	0.434859	0.434859	0.386003	-0.386003	0.675176	0.675176	0.0998125	-0.0998125	0.437683	0.437683
28	0.136544	-0.136544	0.439695	0.439695	0.381146	-0.381146	0.665262	0.665262	0.107051	-0.107051	0.454541	0.454541
29	0.111212	-0.111212	0.46116	0.46116	0.400194	-0.400194	0.693167	0.693167	0.123182	-0.123182	0.459575	0.459575
30	0.135804	-0.135804	0.454927	0.454927	0.385404	-0.385404	0.665963	0.665963	0.105465	-0.105465	0.490083	0.490083
31	0.159616	-0.159616	0.436252	0.436252	0.411535	-0.411535	0.685228	0.685228	0.0965871	-0.0965871	0.491254	0.491254
32	0.152786	-0.152786	0.461484	0.461484	0.372869	-0.372869	0.6662	0.6662	0.11268	-0.11268	0.473221	0.473221
33	0.104502	-0.104502	0.505607	0.505607	0.391357	-0.391357	0.674978	0.674978	0.100596	-0.100596	0.486045	0.486045
34	0.1524	-0.1524	0.463518	0.463518	0.412377	-0.412377	0.668107	0.668107	0.122341	-0.122341	0.479001	0.479001
35	0.126224	-0.126224	0.44338	0.44338	0.40095	-0.40095	0.669891	0.669891	0.120668	-0.120668	0.486083	0.486083
36	0.155071	-0.155071	0.463126	0.463126	0.378532	-0.378532	0.689367	0.689367	0.120298	-0.120298	0.473748	0.473748
37	0.0899011	-0.0899011	0.526481	0.526481	0.380065	-0.380065	0.679151	0.679151	0.104251	-0.104251	0.518855	0.518855
38	0.162719	-0.162719	0.485634	0.485634	0.416071	-0.416071	0.69344	0.69344	0.151164	-0.151164	0.490741	0.490741
39	0.151623	-0.151623	0.466078	0.466078	0.418707	-0.418707	0.699969	0.699969	0.103589	-0.103589	0.502577	0.502577
40	0.111237	-0.111237	0.479577	0.479577	0.433136	-0.433136	0.7187	0.7187	0.110685	-0.110685	0.508709	0.508709
41	0.0554319	-0.0554319	0.515009	0.515009	0.419196	-0.419196	0.700545	0.700545	0.112604	-0.112604	0.515702	0.515702
42	-0.132942	0.132942	0.933506	0.933506	0.428444	-0.428444	0.696875	0.696875	0.13396	-0.13396	0.520743	0.520743
43	0.152819	-0.152819	0.446211	0.446211	0.43049	-0.43049	0.70684	0.70684	0.106957	-0.106957	0.532384	0.532384
44	0.104285	-0.104285	0.483051	0.483051	0.432529	-0.432529	0.72016	0.72016	0.0864142	-0.0864142	0.527589	0.527589
45	0.0657166	-0.0657166	0.533631	0.533631	0.427287	-0.427287	0.709947	0.709947	0.0935786	-0.0935786	0.527141	0.527141
46	0.145738	-0.145738	0.456218	0.456218	0.431885	-0.431885	0.726011	0.726011	0.121063	-0.121063	0.53421	0.53421
47	0.13896	-0.13896	0.445105	0.445105	0.441728	-0.441728	0.736518	0.736518	0.111828	-0.111828	0.542551	0.542551
48	0.121129	-0.121129	0.454512	0.454512	0.440601	-0.440601	0.739553	0.739553	0.118169	-0.118169	0.511151	0.511151
49	0.080592	-0.080592	0.501045	0.501045	0.412473	-0.412473	0.725361	0.725361	0.0885115	-0.0885115	0.518969	0.518969
50	0.136866	-0.136866	0.450217	0.450217	0.430829	-0.430829	0.732082	0.732082	0.10012	-0.10012	0.529814	0.529814
51	0.154641	-0.154641	0.46268	0.46268	0.43563	-0.43563	0.725328	0.725328	0.0984977	-0.0984977	0.529915	0.529915
52	0.12713	-0.12713	0.474497	0.474497	0.424207	-0.424207	0.74545	0.74545	0.0995445	-0.0995445	0.523631	0.523631
53	0.104889	-0.104889	0.510879	0.510879	0.438076	-0.438076	0.737584	0.737584	0.0921896	-0.0921896	0.525329	0.525329
54	0.152219	-0.152219	0.487859	0.487859	0.417704	-0.417704	0.736897	0.736897	0.128386	-0.128386	0.529427	0.529427
55	0.144483	-0.144483	0.488808	0.488808	0.429156	-0.429156	0.736178	0.736178	0.10254	-0.10254	0.545088	0.545088
56	0.112953	-0.112953	0.52269	0.52269	0.4189	-0.4189	0.746248	0.746248	0.120018	-0.120018	0.527565	0.527565
57	0.130843	-0.130843	0.525794	0.525794	0.426391	-0.426391	0.730162	0.730162	0.129382	-0.129382	0.53096	0.53096
58	0.156044	-0.156044	0.519492	0.519492	0.436788	-0.436788	0.729069	0.729069	0.129394	-0.129394	0.53017	0.53017
59	0.144951	-0.144951	0.513223	0.513223	0.418266	-0.418266	0.749905	0.749905	0.11001	-0.11001	0.549485	0.549485
60	0.0703979	-0.0703979	0.521264	0.521264	0.423195	-0.423195	0.734739	0.734739	0.100835	-0.100835	0.547256	0.547256
61	0.104235	-0.104235	0.530684	0.530684	0.414771	-0.414771	0.727736	0.727736	0.130014	-0.130014	0.543745	0.543745
62	0.123237	-0.123237	0.474152	0.474152	0.413427	-0.413427	0.743394	0.743394	0.101456	-0.101456	0.537497	0.537497
63	0.140685	-0.140685	0.448395	0.448395	0.400452	-0.400452	0.741463	0.741463	0.0894146	-0.0894146	0.536179	0.536179
64	0.0706853	-0.0706853	0.509286	0.509286	0.417538	-0.417538	0.736999	0.736999	0.105536	-0.105536	0.534972	0.534972
65	0.115425	-0.115425	0.466459	0.466459	0.419426	-0.419426	0.745203	0.745203	0.123303	-0.123303	0.54569	0.54569
66	0.139139	-0.139139	0.461238	0.461238	0.423704	-0.423704	0.740186	0.740186	0.101647	-0.101647	0.54614	0.54614
67	0.13182	-0.13182	0.489612	0.489612	0.436685	-0.436685	0.745633	0.745633	0.12228	-0.12228	0.532633	0.532633
68	0.0528895	-0.0528895	0.537645	0.537645	0.410641	-0.410641	0.73924	0.73924	0.10688	-0.10688	0.519799	0.519799
69	0.142211	-0.142211	0.4871	0.4871	0.428793	-0.428793	0.737834	0.737834	0.108855	-0.108855	0.53726	0.53726
70	0.154517	-0.154517	0.482403	0.482403	0.424909	-0.424909	0.732059	0.732059	0.105815	-0.105815	0.542878	0.542878
71	0.12907	-0.12907	0.498057	0.498057	0.412957	-0.412957	0.751272	0.751272	0.0912944	-0.0912944	0.540002	0.540002
72	0.0797698	-0.0797698	0.561581	0.561581	0.400756	-0.400756	0.74828	0.74828	0.0972221	-0.0972221	0.562889	0.562889
73	0.144903	-0.144903	0.50411	0.50411	0.407861	-0.407861	0.746527	0.746527	0.0893822	-0.0893822	0.575334	0.575334
74	0.144802	-0.144802	0.495119	0.495119	0.408031	-0.408031	0.741242	0.741242	0.0885178	-0.0885178	0.597414	0.597414
75	0.129336	-0.129336	0.498962	0.498962	0.40779	-0.40779	0.753685	0.753685	0.06882	-0.06882	0.591238	0.591238
76	0.075744	-0.075744	0.538601	0.538601	0.417533	-0.417533	0.751024	0.751024	0.0569368	-0.0569368	0.558959	0.558959
77	0.143919	-0.143919	0.496796	0.496796	0.415783	-0.415783	0.748653	0.748653	0.0877113	-0.0877113	0.570788	0.570788
78	0.163831	-0.163831	0.513233	0.513233	0.410467	-0.410467	0.739079	0.739079	0.0981468	-0.0981468	0.553506	0.553506
79	0.13951	-0.13951	0.51465	0.51465	0.40234	-0.40234	0.751107	0.751107	0.106206	-0.106206	0.564397	0.564397
80	0.105447	-0.105447	0.531125	0.531125	0.407301	-0.407301	0.739654	0.739654	0.103421	-0.103421	0.556058	0.556058
81	0.148515	-0.148515	0.503005	0.503005	0.426072	-0.426072	0.730512	0.730512	0.0970173	-0.0970173	0.556118	0.556118
82	0.150864	-0.150864	0.490461	0.490461	0.432491	-0.432491	0.753633	0.753633	0.0665829	-0.0665829	0.569034	0.569034
83	0.114035	-0.114035	0.512006	0.512006	0.413997	-0.413997	0.744927	0.744927	0.0302346	-0.0302346	0.596362	0.596362
84	0.101438	-0.101438	0.54349	0.54349	0.412873	-0.412873	0.733766	0.733766	0.0936644	-0.0936644	0.575171	0.575171
85	0.149806	-0.149806	0.513143	0.513143	0.426313	-0.426313	0.739334	0.739334	0.0982168	-0.0982168	0.576086	0.576086
86	0.143331	-0.143331	0.519119	0.519119	0.428654	-0.428654	0.749876	0.749876	0.0628762	-0.0628762	0.59945	0.59945
87	0.0927125	-0.0927125	0.535389	0.535389	0.395663	-0.395663	0.729335	0.729335	0.105909	-0.105909	0.592129	0.592129
88	0.115202	-0.115202	0.497553	0.497553	0.414646	-0.414646	0.737369	0.737369	0.0509721	-0.0509721	0.610231	0.610231
89	0.0751504	-0.0751504	0.442694	0.442694	0.414141	-0.414141	0.725761	0.725761	0.0419732	-0.0419732	0.621637	0.621637
90	0.0863804	-0.0863804	0.472137	0.472137	0.401192	-0.401192	0.741425	0.741425	0.040335	-0.040335	0.601449	0.601449
91	0.0641695	-0.0641695	0.473576	0.473576	0.384125	-0.384125	0.7341	0.7341	0.0491319	-0.0491319	0.611246	0.611246
92	0.0911645	-0.0911645	0.466073	0.466073	0.397064	-0.397064	0.728862	0.728862	0.084579	-0.084579	0.595264	0.595264
93	0.105176	-0.105176	0.464531	0.464531	0.406533	-0.406533	0.704054	0.704054	0.0516825	-0.0516825	0.596031	0.596031
94	0.0728008	-0.0728008	0.482924	0.482924	0.394185	-0.394185	0.7321	0.7321	0.0646112	-0.0646112	0.594171	0.594171
95	0.0205057	-0.0205057	0.517639	0.517639	0.366792	-0.366792	0.732744	0.732744	0.0666946	-0.0666946	0.5727	0.5727
96	0.0728926	-0.0728926	0.474812	0.474812	0.374523	-0.374523	0.725799	0.725799	0.0824234	-0.0824234	0.568782	0.568782
97	0.0598599	-0.0598599	0.483482	0.483482	0.363464	-0.363464	0.711181	0.711181	0.0519974	-0.0519974	0.56934	0.56934
98	0.0569327	-0.0569327	0.493489	0.493489	0.344317	-0.344317	0.700856	0.700856	0.0761348	-0.0761348	0.548141	0.548141
99	0.00235077	-0.00235077	0.514079	0.514079	0.310428	-0.310428	0.687565	0.687565	0.0650185	-0.0650185	0.541503	0.541503
100	0.0725173	-0.0725173	0.48663	0.48663	0.31943	-0.31943	0.694296	0.694296	0.0767524	-0.0767524	0.553348	0.553348

## Sheet: Fig. 2h
electrode	diff_resp_dzp	diff_resp_ctrl	diff_resp_bic
1	-0.45773	-1.1097	0.79228
2	-0.59126	-1.1858	0.347
3	-0.81713	0.4072	0.69164
4	-0.37929	-0.2028	0.68275
5	-0.82421	2.55423	1.22202
6	-0.75907	0.1973	-0.04202
7	-0.3299	-0.0769	0.1399
8	-0.26505	1.23319	1.00263
9	0.04487	-0.2147	0.43144
10	-0.6602	-0.4665	0.4163
11	-0.16769	0.33054	3.5983
12	-0.71031	0.3228	-0.11755
13	-0.20204	0.03366	-0.1755
14	-1.30735	-0.0204	-1.86262
15	-0.04487	0.2233	0.3792
16	-0.01261	3.41622	0.1601
17	-0.64031	0.038	-0.1509
18	-0.59209	0.52515	0.53578
19	0.03759	0.37444	0.479315
20	0.21338	-0.59292	0.667716
21	-0.13874	0.9893	0.790304
22	0.11105	3.09945	0.10119
23	0.3143	2.07809	0.432495
24	0.80741	0.3779	0.66345
25	-0.24736	-0.816	0.817853
26	1.79959	-0.22474	-0.29018
27	-0.7301	0.0417	0.753428
28	0.42264	0.1137	0.640315
29	1.01389	-0.6017	0.648417
30	2.30653	-1.1946	0.07364
31	1.02777	0.6766	0.48354
32	0.89584	-0.9578	-0.69085
33	-3.45139	-0.563	-0.15324
34	-0.65082	-0.7438	-0.25822
35	0.08627	-1.4883	0.735248
36	0.04664	-0.23168	-0.57419
37	0.03668	0.2422	0.51152
38	-0.32043	-0.642	-0.23962
39	-0.33539	-0.8658	-2.07839
40	-0.29958	-0.3336	0.21112
41	-0.1329	-1.0758	-0.14955
42	-0.25802	0.849	0.224
43	-1.69348	0.313	0.20063
44	-0.009	-0.1767	0.1453
45	-0.47624	0.2947	-0.05855
46	0.44845	0.064	-0.42479
47	0.4732	-0.3363	0.51322
48	-1.17654	0.512	-8.75978
49	-2.3966	-0.0357	-0.1437
50	0.0704	-0.003	2.73592
51	-0.8172	0.4772	1.16037
52	-0.04868	0.4394	0.27325
53	-1.85085	0.16268	-0.18089
54	0.77372	0.0526	0.29071
55	-2.5574	0.1835	-0.08582
56	-0.15456	0.5774	1.29763
57	0.2993	0.5158	-1.8125
58	-0.9804	-0.066	-0.60113
59	-0.40122	-0.5743	1.86111
60	-0.3286	0.0079	1.28267
61	-1.16958	0.8729	2.2345
62	-0.37837	0.4415	0.445422
63	-0.39711	0.0805	1.35517
64	-0.2135	-0.3701	1.9671
65	1.0424	1.864	-0.5743
66	1.43541	0.4414	-0.04958
67	0.40879	-0.4365	-0.07531
68	2.5405	-0.1518	-0.04861
69	-1.34297	-0.6657	0.1696
70	1.84702	1.7843	-0.0476
71	0.24104	2.0873	-0.04861
72	-0.92069	0.257	0.19748
73	0.14556	1.7342	0.05458
74	-0.62144	1.0872	-0.56153
75	-0.66538	3.27376	0.29167
76	-0.25654	1.7639	2.04759
77	0.48077	-1.4653	0.46636
78	0.99081	0.8456	0.2768
79	0.19536	0.21383	0.22614
80	-0.52834	0.12641	0.6159
81	-0.0071	0.62503	-0.2016
82	-0.38232	0.5696	0.21615
83	-0.10772	1.89037	-0.28737
84	0.0922	-2.0673	0.29591
85	-0.05182	-1.5286	-0.18667
86	1.47153	1.69872	0.35479
87	1.06617	0.0824	0.39473
88	1.67847	0.3222	-1.6447
89	1.56029	-0.173	-0.3402
90	0.97353	-0.9165	-0.1647
91	1.33334	-0.8747	0.1907
92	0.17301	-0.6226	-0.09562
93	0.32815	-2.1249	0.5153
94	0.74223	-0.6521	-0.1104
95	1.6094	-2.7569	-0.6497
96	1.2421	-0.5984	0.0782
97	0.95304	-0.9495	-0.0781
98	1.49219	-0.408	0.3752
99	0.78127	-0.3381	8e-05
100	1.26559	0.0911	0.3515
101	0.53122	0.74247	0.14844
102	1.07031	-1.80473	0.3906
103	-0.58589	0.20427	-0.6789
104	0.8125	-1.6268	0.375
105	0.625	0.9106	-0.3521
106	-0.02344	1.9695	-0.0234
107	-8e-05	2.49707	-0.2343
108	0.57818	0.44045	0.1875
109	-0.32805	-1.5798	0.0391
110	1.35935	1.75488	1.3511
111	1.23438	1.30066	0.4993
112	1.4609	-0.72452	-0.0626
113	1.16404	0.87582	0.0078
114	-0.0937	3.69726	1.0313
115	2.17185	0.34224	-1.45309
116	-0.97654	0.14974	0.2735
117	0.98433	1.14085	0.4532
118	1.13285	-0.49501	0.5157
119	-0.55465	-0.54166	0.9063
120	-0.32025	-0.2351	-1.1172
121	0.01556	-0.4971	0.1088
122	1.06251	1.09331	-0.4375
123	0.8125	-0.1974	-0.3204
124	0.7812	-0.4286	0.203
125	0.9218	0.06348	0.0858
126	1.539	-1.08822	0.4062
127	0.98431	0.81348	-0.289
128	NA	-1.4265	0.6248
129	NA	1.4197	-0.3368
130	NA	-1.5446	NA
131	NA	0.72916	NA
132	NA	2.28071	NA
133	NA	1.9891	NA
134	NA	0.49306	NA
135	NA	0.8304	NA
136	NA	0.03375	NA
137	NA	1.5804	NA
138	NA	-0.71733	NA
139	NA	0.87197	NA
140	NA	1.20334	NA
141	NA	2.87706	NA
142	NA	2.99014	NA
143	NA	3.65082	NA
144	NA	1.3611	NA
145	NA	0.5933	NA
146	NA	0.4127	NA
147	NA	0.0913	NA
148	NA	0.7559	NA
149	NA	-0.26692	NA
150	NA	-1.60514	NA
151	NA	1.2867	NA
152	NA	-0.5569	NA
153	NA	-0.6588	NA
154	NA	0.38097	NA
155	NA	-0.05251	NA
156	NA	0.3511	NA
157	NA	-0.3983	NA
158	NA	-2.45338	NA
159	NA	-0.7201	NA
160	NA	-0.8472	NA
161	NA	1.3344	NA
162	NA	3.88678	NA
163	NA	3.56949	NA
164	NA	4.04753	NA
165	NA	2.72219	NA
166	NA	3.98906	NA
167	NA	4.07437	NA
168	NA	-0.9822	NA
169	NA	2.0089	NA
170	NA	2.9633	NA
171	NA	2.9554	NA
172	NA	-1.3363	NA
173	NA	2.64984	NA
174	NA	2.6875	NA
175	NA	3.41261	NA
176	NA	-0.5906	NA
177	NA	-0.3923	NA
178	NA	-0.43171	NA
179	NA	-0.15452	NA
180	NA	-1.02576	NA
181	NA	1.231	NA
182	NA	0.06245	NA
183	NA	2.4559	NA
184	NA	-0.10961	NA
185	NA	1.91653	NA
186	NA	-0.1909	NA
187	NA	0.24497	NA
188	NA	-1.94183	NA
189	NA	-0.46278	NA
190	NA	1.8057	NA
191	NA	3.57548	NA
192	NA	-0.29077	NA
193	NA	2.2555	NA
194	NA	-0.13469	NA
195	NA	0.20015	NA
196	NA	-0.40907	NA
197	NA	2.4241	NA
198	NA	0.4268	NA
199	NA	-0.654	NA
200	NA	1.4033	NA
201	NA	0.0593	NA
202	NA	1.326	NA
203	NA	0.7048	NA
204	NA	1.7563	NA
205	NA	-0.0218	NA
206	NA	1.5862	NA
207	NA	-0.059	NA
208	NA	0.65512	NA
209	NA	-0.7796	NA
210	NA	-0.55388	NA
211	NA	0.7793	NA
212	NA	0.07336	NA
213	NA	0.5648	NA
214	NA	0.2496	NA
215	NA	0.6667	NA
216	NA	-0.5753	NA
217	NA	2.063	NA
218	NA	1.22096	NA
219	NA	0.0247	NA
220	NA	-0.03387	NA
221	NA	1.90417	NA
222	NA	2.4059	NA
223	NA	-0.7482	NA
224	NA	-0.4614	NA
225	NA	-0.0272	NA
226	NA	0.8429	NA
227	NA	-1.236	NA
228	NA	0.16585	NA
229	NA	-0.0925	NA
230	NA	5.5049	NA
231	NA	0.0329	NA
232	NA	1.3589	NA
233	NA	-0.0228	NA
234	NA	-0.3327	NA
235	NA	0.3216	NA
236	NA	-0.5808	NA
237	NA	-0.8104	NA
238	NA	-2.25197	NA
239	NA	-0.9939	NA
240	NA	-0.0135	NA
241	NA	-0.4778	NA
242	NA	1.134	NA
243	NA	-0.7482	NA
244	NA	0.1485	NA
245	NA	1.3487	NA
246	NA	5.89654	NA
247	NA	4.51971	NA
248	NA	5.22142	NA
249	NA	-0.30836	NA
250	NA	4.5227	NA
251	NA	-0.2269	NA
252	NA	0.14429	NA
253	NA	1.0345	NA
254	NA	2.87586	NA
255	NA	0.5012	NA
256	NA	0.53305	NA
257	NA	0.8955	NA
258	NA	-0.13694	NA
259	NA	1.0307	NA
260	NA	0.01419	NA
261	NA	0.5966	NA
262	NA	0.21933	NA
263	NA	1.6093	NA
264	NA	-1.1249	NA
265	NA	1.9274	NA
266	NA	0.6065	NA
267	NA	-0.08771	NA
268	NA	0.08712	NA
269	NA	-0.09522	NA
270	NA	-0.3186	NA
271	NA	0.611	NA
272	NA	2.7403	NA
273	NA	-0.07538	NA
274	NA	0.9329	NA
275	NA	1.3331	NA
276	NA	-0.1093	NA
277	NA	-0.046	NA
278	NA	0.9179	NA
279	NA	0.78	NA
280	NA	0.8987	NA
281	NA	-0.00411	NA
282	NA	1.6597	NA
283	NA	0.8007	NA
284	NA	2.0602	NA
285	NA	1.2883	NA
286	NA	0.85208	NA
287	NA	-5.99636	NA
288	NA	0.55668	NA
289	NA	-0.44733	NA
290	NA	3.9075	NA
291	NA	0.69896	NA
292	NA	0.69628	NA
293	NA	1.7382	NA
294	NA	0.2988	NA
295	NA	0.6953	NA
296	NA	0.71666	NA
297	NA	0.28276	NA
298	NA	-0.21329	NA
299	NA	0.04085	NA
300	NA	2.578	NA
301	NA	6.246	NA
302	NA	3.19855	NA
303	NA	1.45874	NA
304	NA	1.2223	NA
305	NA	4.46535	NA
306	NA	1.4408	NA
307	NA	0.9328	NA
308	NA	1.4017	NA
309	NA	1.00612	NA
310	NA	0.22677	NA
311	NA	0.3583	NA
312	NA	2.77583	NA
313	NA	0.10515	NA
314	NA	3.79963	NA
315	NA	1.64681	NA
316	NA	0.48416	NA
317	NA	2.6864	NA
318	NA	3.37304	NA
319	NA	2.10314	NA
320	NA	-0.812503	NA
321	NA	2.66566	NA
322	NA	1.6746	NA
323	NA	2.8102	NA
324	NA	2.2087	NA
325	NA	0.6549	NA
326	NA	2.9896	NA
327	NA	4.32528	NA
328	NA	2.4636	NA
329	NA	1.4644	NA
330	NA	0.2578	NA
331	NA	0.7243	NA
332	NA	1.1191	NA
333	NA	3.0139	NA
334	NA	2.1618	NA
335	NA	5.88533	NA
336	NA	3.0581	NA
337	NA	3.5735	NA
338	NA	-0.8182	NA
339	NA	-0.90456	NA
340	NA	0.08314	NA
341	NA	-0.3545	NA
342	NA	-0.57535	NA
343	NA	1.14728	NA
344	NA	1.62726	NA
345	NA	4.66966	NA
346	NA	2.26937	NA
347	NA	3.91981	NA
348	NA	0.7561	NA
349	NA	-0.47473	NA
350	NA	3.02673	NA
351	NA	2.0766	NA
352	NA	-0.11541	NA
353	NA	-0.43643	NA
354	NA	0.4294	NA
355	NA	-0.23347	NA
356	NA	-0.47556	NA
357	NA	2.4373	NA
358	NA	-0.8052	NA
359	NA	-0.4269	NA
360	NA	-0.1535	NA
361	NA	0.6633	NA
362	NA	7.48696	NA
363	NA	0.5076	NA
364	NA	-0.1703	NA
365	NA	2.4254	NA
366	NA	0.8812	NA
367	NA	3.34671	NA
368	NA	0.55637	NA
369	NA	0.7448	NA
370	NA	-1.2534	NA
371	NA	0.7073	NA
372	NA	-1.14655	NA
373	NA	-0.10984	NA
374	NA	-0.07565	NA
375	NA	-0.06329	NA
376	NA	0.29676	NA
377	NA	-1.0069	NA
378	NA	0.43134	NA
379	NA	0.5145	NA
380	NA	0.32546	NA
381	NA	0.4109	NA
382	NA	0.04219	NA
383	NA	-0.11481	NA
384	NA	-0.07485	NA
385	NA	0.22789	NA
386	NA	0.10598	NA
387	NA	-0.0275	NA
388	NA	0.53892	NA
389	NA	0.75703	NA
390	NA	1.3556	NA
391	NA	0.52909	NA
392	NA	0.20412	NA
393	NA	2.66653	NA
394	NA	1.54307	NA
395	NA	-0.34723	NA
396	NA	0.26615	NA
397	NA	-0.07086	NA
398	NA	0.05324	NA
399	NA	0.381	NA
400	NA	-0.06413	NA
401	NA	0.37915	NA
402	NA	1.06385	NA
403	NA	0.03429	NA
404	NA	0.94343	NA
405	NA	0.1273	NA
406	NA	-0.06217	NA
407	NA	0.73022	NA
408	NA	0.54302	NA
409	NA	0.38505	NA
410	NA	0.62626	NA
411	NA	1.99054	NA
412	NA	-0.4945	NA
413	NA	1.51181	NA
414	NA	1.29163	NA
415	NA	-0.9269	NA
416	NA	1.68077	NA
417	NA	1.52894	NA
418	NA	0.68149	NA
419	NA	0.8732	NA
420	NA	0.6554	NA
421	NA	1.15906	NA
422	NA	0.0738	NA
423	NA	0.33883	NA
424	NA	0.09377	NA
425	NA	0.6728	NA
426	NA	0.5138	NA
427	NA	0.7836	NA
428	NA	0.30633	NA
429	NA	0.32821	NA
430	NA	2.23783	NA
431	NA	3.05174	NA
432	NA	0.94456	NA
433	NA	-0.2376	NA
434	NA	1.12935	NA
435	NA	0.82248	NA
436	NA	0.74403	NA
437	NA	0.63302	NA
438	NA	0.85025	NA
439	NA	0.89392	NA
440	NA	0.73904	NA
441	NA	0.65278	NA
442	NA	0.93847	NA
443	NA	1.83725	NA
444	NA	0.5	NA
445	NA	0.45076	NA
446	NA	0.2405	NA
447	NA	0.39243	NA
448	NA	0.602	NA
449	NA	0.47554	NA
450	NA	0.05943	NA
451	NA	-0.65635	NA
452	NA	0.2204	NA
453	NA	0.8293	NA
454	NA	0.911722	NA
455	NA	-0.22385	NA
456	NA	0.278	NA
457	NA	-0.3488	NA
458	NA	0.7427	NA
459	NA	-0.06732	NA
460	NA	0.6038	NA
461	NA	-0.2185	NA
462	NA	0.23293	NA
463	NA	-0.24849	NA
464	NA	-0.5697	NA
465	NA	-0.3744	NA
466	NA	-0.6604	NA
467	NA	-0.0153	NA
468	NA	-0.2904	NA
469	NA	0.88694	NA
470	NA	-0.33159	NA
471	NA	0.08332	NA
472	NA	0.66898	NA
473	NA	1.2444	NA
474	NA	0.56653	NA
475	NA	1.49751	NA
476	NA	0.74564	NA
477	NA	0.531	NA
478	NA	0.4865	NA
479	NA	-0.55429	NA
480	NA	0.82292	NA
481	NA	1.04605	NA
482	NA	0.7638	NA
483	NA	0.5584	NA
484	NA	-0.05862	NA
485	NA	0.31551	NA
486	NA	0.57759	NA
487	NA	-0.0431	NA
488	NA	-0.1431	NA
489	NA	0.94209	NA
490	NA	-0.1922	NA
491	NA	0.6664	NA
492	NA	0.02961	NA
493	NA	0.60518	NA
494	NA	0.75223	NA
495	NA	0.26671	NA
496	NA	0.20138	NA
497	NA	0.26183	NA
498	NA	0.64681	NA
499	NA	0.48709	NA
500	NA	0.43051	NA
501	NA	0.24012	NA
502	NA	3.35615	NA
503	NA	0.90386	NA
504	NA	1.0179	NA
505	NA	-0.0089	NA
506	NA	-0.09125	NA
507	NA	-0.20628	NA
508	NA	0.1428	NA
509	NA	0.1518	NA
510	NA	-0.00196	NA
511	NA	0.06837	NA
512	NA	-0.0982	NA
513	NA	1.48318	NA
514	NA	0.34223	NA

## Sheet: Fig. 3b left
session	W_1_1	W_1_2	W_1_3	W_1_4	W_1_5	W_1_6	W_1_7	W_1_8	W_1_9	W_1_10	W_1_11	W_1_12	W_1_13	W_1_14	W_1_15	W_1_16	W_1_17	W_1_18	W_1_19	W_1_20	W_1_21	W_1_22	W_1_23	W_1_24	W_1_25	W_1_26	W_1_27	W_1_28	W_1_29	W_1_30	W_1_31	W_1_32	W_2_1	W_2_2	W_2_3	W_2_4	W_2_5	W_2_6	W_2_7	W_2_8	W_2_9	W_2_10	W_2_11	W_2_12	W_2_13	W_2_14	W_2_15	W_2_16	W_2_17
1	0	0	0	0	0	0	0	0	0	0	0	0	0	0	0	0	0	0	0	0	0	0	0	0	0	0	0	0	0	0	0	0	0	0	0	0	0	0	0	0	0	0	0	0	0	0	0	0	0
2	0.012105	0.004432	0.016227	0.004609	0.003778	0.015038	0.004781	0.004371	0.001481	-0.0025	0.019631	0.02039	0.011616	0.009003	0.022435	0.006269	0.008004	0.004324	-0.00073	-0.00753	-0.0025	0.01181	-0.00177	0.00639	-0.00199	-0.00558	0.016063	0.008857	0.003247	-0.00051	0.001921	0.004052	0.001657	0.007193	0.001521	-0.00208	0.000493	0.001071	0.001917	0.005079	0.002947	0.002923	0.003173	0.009459	0.000844	0.008869	0.006065	0.00402	0.020389
3	0.062274	0.048863	0.065838	0.044266	0.04186	0.060774	0.051149	0.039278	0.036474	0.030005	0.070325	0.06376	0.059835	0.049421	0.076711	0.044068	0.035549	0.035546	0.027019	0.008394	0.020328	0.039549	0.022951	0.033221	0.014672	0.011926	0.05177	0.03993	0.027768	0.018607	0.021728	0.026065	0.034957	0.043823	0.042466	0.029246	0.032523	0.036255	0.041358	0.039515	0.045167	0.035061	0.039814	0.05263	0.031516	0.045753	0.045234	0.03741	0.084509
4	0.12545	0.10593	0.12769	0.096045	0.092064	0.11898	0.11065	0.091161	0.089272	0.074467	0.1313	0.12592	0.12078	0.1049	0.13886	0.099593	0.070909	0.067916	0.061116	0.029264	0.049593	0.07812	0.048164	0.068782	0.041587	0.036899	0.092324	0.072836	0.054324	0.048431	0.048042	0.058109	0.068442	0.085337	0.083336	0.066187	0.068067	0.073133	0.07694	0.077908	0.089541	0.073786	0.07505	0.098658	0.064292	0.087038	0.078301	0.07856	0.1529
5	0.17512	0.15146	0.17973	0.13796	0.13309	0.16919	0.15329	0.12986	0.12696	0.11047	0.1864	0.17543	0.1718	0.15009	0.19397	0.14086	0.10048	0.09956	0.087197	0.04571	0.076619	0.11111	0.072345	0.099252	0.062545	0.057264	0.13027	0.10223	0.082931	0.067011	0.071842	0.079854	0.098763	0.11681	0.11707	0.093217	0.097125	0.10378	0.10915	0.10924	0.1234	0.10194	0.109	0.13579	0.089051	0.11715	0.10996	0.10709	0.21405
6	0.21613	0.19345	0.22279	0.17059	0.1648	0.20783	0.19224	0.16428	0.15707	0.13874	0.22961	0.21419	0.21507	0.18799	0.23722	0.1758	0.12456	0.12492	0.10861	0.059597	0.096606	0.13547	0.091409	0.12255	0.076954	0.072963	0.15607	0.12625	0.10507	0.083893	0.08783	0.10037	0.12162	0.14451	0.14719	0.1158	0.11998	0.12899	0.14012	0.13541	0.15446	0.12721	0.13348	0.16387	0.10994	0.1454	0.13458	0.13213	0.26473
7	0.25624	0.23264	0.26205	0.20293	0.20099	0.24803	0.22974	0.2009	0.18929	0.16786	0.26807	0.2602	0.25154	0.22247	0.28143	0.21166	0.15439	0.15227	0.13657	0.080315	0.12091	0.16796	0.11245	0.14855	0.10121	0.090444	0.18757	0.15119	0.12906	0.10775	0.11156	0.12698	0.14791	0.17526	0.17827	0.14126	0.1482	0.15634	0.16957	0.16529	0.18587	0.15697	0.16088	0.19982	0.13163	0.17384	0.1623	0.16246	0.32278
8	0.2892	0.26364	0.29486	0.22883	0.22732	0.27896	0.25668	0.22172	0.21116	0.19043	0.30515	0.29382	0.28238	0.25138	0.319	0.2378	0.17592	0.17601	0.15402	0.092177	0.14129	0.19076	0.12863	0.17051	0.11757	0.10682	0.21436	0.17232	0.14855	0.12168	0.13141	0.1438	0.1718	0.20242	0.20369	0.16353	0.16973	0.17974	0.19461	0.18681	0.21245	0.18231	0.18857	0.22908	0.14994	0.19881	0.18739	0.18436	0.3722
9	0.32953	0.29838	0.33145	0.25904	0.25668	0.31337	0.29085	0.24858	0.23865	0.21276	0.3462	0.3277	0.32128	0.28461	0.35621	0.26812	0.19664	0.19752	0.17432	0.10288	0.159	0.21191	0.14528	0.18938	0.13094	0.12024	0.23627	0.19277	0.16609	0.13559	0.14324	0.16042	0.19524	0.22826	0.23376	0.18599	0.19305	0.20632	0.22297	0.21057	0.24311	0.20474	0.21519	0.25728	0.17113	0.22601	0.21205	0.20651	0.42434
10	0.36968	0.3323	0.37071	0.29284	0.2885	0.351	0.32538	0.28067	0.27073	0.24083	0.3839	0.36653	0.3581	0.3166	0.39406	0.30156	0.22163	0.21946	0.19603	0.11844	0.1824	0.24113	0.16705	0.2138	0.15278	0.13864	0.26624	0.21615	0.18718	0.1562	0.16475	0.18241	0.21986	0.25498	0.26407	0.21312	0.2183	0.23226	0.24911	0.23575	0.27238	0.22964	0.23958	0.29001	0.19379	0.25092	0.23485	0.23388	0.47486
11	0.39769	0.35791	0.40114	0.31756	0.31157	0.38014	0.35001	0.30083	0.29072	0.26162	0.4149	0.39835	0.38724	0.34426	0.42748	0.32634	0.24002	0.23975	0.21154	0.13054	0.19798	0.26092	0.18101	0.22988	0.16436	0.15059	0.28856	0.23357	0.20274	0.16861	0.17818	0.19604	0.24506	0.28027	0.29131	0.23507	0.24135	0.25561	0.27438	0.25918	0.29718	0.25313	0.26407	0.31848	0.21287	0.27336	0.26076	0.25802	0.52117
12	0.42858	0.39024	0.43057	0.34185	0.33419	0.40747	0.37588	0.32496	0.3108	0.28515	0.44528	0.42627	0.41572	0.36705	0.45554	0.35142	0.25679	0.25847	0.22738	0.14284	0.21479	0.27728	0.19486	0.24759	0.17711	0.16512	0.3087	0.25172	0.21724	0.1812	0.19288	0.21356	0.26853	0.30518	0.31886	0.25644	0.26283	0.28052	0.29814	0.28108	0.32448	0.27456	0.28656	0.3439	0.23289	0.29534	0.28383	0.28069	0.56615
13	0.45741	0.41841	0.46493	0.36951	0.36001	0.43801	0.40629	0.35323	0.3379	0.31122	0.4768	0.46193	0.44553	0.39587	0.48561	0.38132	0.27761	0.27916	0.24558	0.15497	0.23115	0.29892	0.20987	0.26729	0.19377	0.17992	0.33209	0.27022	0.23376	0.19966	0.21014	0.23357	0.29223	0.33243	0.34606	0.28126	0.28886	0.30432	0.32237	0.30608	0.35168	0.29928	0.30807	0.37543	0.25245	0.32075	0.30607	0.30657	0.61343
14	0.47617	0.43579	0.48543	0.38539	0.37397	0.45564	0.42294	0.36306	0.34804	0.32194	0.49754	0.47669	0.46212	0.40917	0.50663	0.3963	0.28951	0.29186	0.25386	0.16241	0.24432	0.31206	0.22071	0.27847	0.19975	0.19042	0.34694	0.28138	0.24363	0.20665	0.22386	0.24439	0.30621	0.34899	0.36466	0.29455	0.30292	0.32087	0.33956	0.31919	0.36982	0.3134	0.32552	0.3913	0.26314	0.33589	0.32326	0.31987	0.65101
15	0.50314	0.45839	0.51192	0.40669	0.39361	0.48224	0.44821	0.38547	0.36724	0.34068	0.52235	0.50029	0.48793	0.43115	0.53088	0.41868	0.30168	0.30284	0.26763	0.16949	0.25451	0.32626	0.23108	0.29125	0.21022	0.19763	0.36291	0.29456	0.25388	0.21391	0.23281	0.25586	0.32579	0.36874	0.38595	0.3119	0.3225	0.34176	0.36154	0.33733	0.39197	0.33191	0.34437	0.41562	0.27888	0.3549	0.34233	0.33856	0.69027
16	0.52287	0.47798	0.53212	0.42186	0.40813	0.5019	0.46495	0.39989	0.38246	0.35618	0.54374	0.52327	0.50563	0.4489	0.55212	0.43706	0.31741	0.31646	0.27846	0.17791	0.26696	0.34157	0.24112	0.30499	0.22177	0.20764	0.38041	0.30681	0.26541	0.22534	0.24399	0.26816	0.3398	0.3854	0.40111	0.32677	0.33654	0.35564	0.37653	0.3525	0.40955	0.34659	0.35897	0.43461	0.28985	0.37159	0.35612	0.35424	0.72703
17	0.54066	0.49338	0.55043	0.43602	0.4211	0.51919	0.47978	0.40882	0.39431	0.36714	0.56358	0.54115	0.52308	0.46269	0.57232	0.45069	0.32902	0.32517	0.2874	0.18302	0.27663	0.35192	0.25157	0.31624	0.22804	0.21599	0.39373	0.31805	0.27586	0.23472	0.252	0.2761	0.35379	0.39722	0.4163	0.33865	0.34825	0.36833	0.39081	0.36438	0.42672	0.35792	0.37345	0.45142	0.30155	0.38489	0.37119	0.36848	0.75775
18	0.57118	0.51849	0.58167	0.46318	0.44297	0.54752	0.50712	0.43369	0.41756	0.38935	0.5917	0.57067	0.55063	0.48762	0.59836	0.47753	0.35016	0.34498	0.30703	0.19771	0.29276	0.37299	0.26959	0.33536	0.24606	0.23385	0.41515	0.34	0.29391	0.25144	0.27024	0.29441	0.37483	0.41879	0.43955	0.35847	0.36783	0.38883	0.4098	0.38348	0.4508	0.37882	0.39396	0.47602	0.31806	0.40647	0.39042	0.38953	0.79899
19	0.6048	0.549	0.6153	0.49076	0.46998	0.57692	0.53628	0.45656	0.44346	0.41513	0.62476	0.60245	0.57992	0.51701	0.63379	0.50556	0.37066	0.36376	0.32423	0.21179	0.31309	0.39229	0.28511	0.35398	0.26203	0.25053	0.43704	0.35982	0.31243	0.26696	0.28631	0.3102	0.39474	0.4383	0.46238	0.37763	0.38715	0.40889	0.43138	0.40303	0.47413	0.39764	0.41494	0.5004	0.33487	0.42614	0.41142	0.40944	0.83955
20	0.63892	0.57901	0.64812	0.5221	0.49527	0.60777	0.56892	0.48331	0.47118	0.44055	0.65659	0.63485	0.61356	0.54751	0.66601	0.53515	0.39495	0.38465	0.34593	0.22843	0.33471	0.41254	0.30494	0.37525	0.27963	0.26895	0.45892	0.37951	0.33303	0.28599	0.30541	0.32941	0.41308	0.45754	0.48349	0.39602	0.40783	0.42871	0.45243	0.42122	0.49732	0.4154	0.43474	0.52308	0.35153	0.44407	0.42922	0.42781	0.88173
21	0.67223	0.61162	0.6853	0.55363	0.52322	0.64317	0.60246	0.51397	0.50084	0.4697	0.68807	0.66886	0.64513	0.58077	0.6997	0.56613	0.41795	0.4046	0.3651	0.24575	0.35709	0.43402	0.32501	0.39487	0.30055	0.28856	0.48304	0.39827	0.35092	0.30561	0.32544	0.34946	0.43376	0.47819	0.50535	0.41618	0.43011	0.44937	0.47506	0.44289	0.52078	0.4365	0.45576	0.54918	0.36907	0.46498	0.4495	0.45025	0.92233
22	0.69621	0.63352	0.71066	0.57394	0.5396	0.66576	0.6247	0.53173	0.52185	0.48912	0.71106	0.69167	0.66715	0.60164	0.72512	0.58646	0.43168	0.41696	0.37702	0.25582	0.37265	0.44765	0.33857	0.40897	0.31073	0.30007	0.50002	0.41261	0.36291	0.31682	0.33774	0.36267	0.44945	0.49345	0.52355	0.43156	0.44241	0.4659	0.49185	0.45582	0.53902	0.4514	0.47077	0.56629	0.38147	0.48003	0.46754	0.46587	0.95562
23	0.72918	0.66318	0.74655	0.60382	0.56514	0.69812	0.65585	0.5597	0.54918	0.51501	0.74383	0.72167	0.69924	0.62965	0.7536	0.61512	0.45563	0.43656	0.39903	0.27426	0.39318	0.46866	0.3602	0.43189	0.33142	0.32046	0.52378	0.4324	0.38149	0.33607	0.35696	0.38254	0.46651	0.5129	0.54554	0.44946	0.45988	0.48501	0.51032	0.47415	0.56134	0.46882	0.49027	0.58811	0.39798	0.49893	0.48409	0.48514	0.99495
24	0.75747	0.68842	0.77463	0.62876	0.58857	0.72529	0.68347	0.5853	0.57369	0.5397	0.77145	0.74934	0.72543	0.65627	0.78281	0.64256	0.47367	0.45239	0.41412	0.28881	0.40965	0.4863	0.3744	0.44674	0.34661	0.33334	0.54194	0.44812	0.39511	0.35051	0.37299	0.39806	0.48249	0.52996	0.5639	0.46468	0.4764	0.50161	0.52802	0.49183	0.58144	0.48657	0.50834	0.60885	0.41186	0.51655	0.49988	0.50296	1.0312
25	0.78518	0.71368	0.80475	0.65308	0.61273	0.75186	0.70959	0.60724	0.59764	0.56169	0.80005	0.77654	0.75319	0.68182	0.81178	0.66799	0.49117	0.46892	0.43191	0.30236	0.42777	0.50405	0.39006	0.46389	0.36281	0.34816	0.5621	0.46702	0.41216	0.36695	0.38879	0.41528	0.49853	0.54844	0.5824	0.48184	0.49225	0.51895	0.54496	0.50645	0.60075	0.50292	0.52669	0.6281	0.42565	0.53342	0.51661	0.51941	1.0656
26	0.80971	0.73854	0.83006	0.67576	0.6315	0.77608	0.73271	0.62709	0.61507	0.58131	0.8254	0.79763	0.77744	0.7052	0.83424	0.69009	0.50349	0.48169	0.44434	0.3134	0.44071	0.51715	0.39974	0.47588	0.37221	0.35927	0.57532	0.4812	0.42214	0.37704	0.39908	0.42776	0.51363	0.5644	0.59873	0.49769	0.50763	0.53359	0.56187	0.52119	0.61711	0.5194	0.5431	0.64639	0.43847	0.54925	0.53085	0.53381	1.0954
27	0.83436	0.76022	0.85486	0.69849	0.65247	0.80022	0.75605	0.64869	0.63702	0.60295	0.85004	0.82479	0.80103	0.72656	0.86025	0.71311	0.52132	0.49674	0.45995	0.32428	0.45625	0.53409	0.41358	0.49202	0.38789	0.3734	0.59255	0.49519	0.43618	0.38946	0.41249	0.44262	0.52748	0.58054	0.61551	0.51304	0.52242	0.54805	0.578	0.53639	0.63371	0.53512	0.55756	0.66616	0.4513	0.5648	0.54646	0.55064	1.1294
28	0.85958	0.78408	0.87892	0.72115	0.67426	0.82402	0.7806	0.6681	0.6566	0.62284	0.87607	0.84803	0.82473	0.74865	0.88593	0.73516	0.53536	0.51189	0.47507	0.336	0.47014	0.54826	0.42702	0.50576	0.39991	0.38731	0.60837	0.50893	0.45026	0.40183	0.42454	0.4565	0.53983	0.59457	0.63139	0.5261	0.53562	0.56251	0.59293	0.54817	0.64894	0.54734	0.57127	0.68252	0.46255	0.57774	0.55994	0.56279	1.1603
29	0.88599	0.80679	0.90624	0.74576	0.69516	0.8478	0.8054	0.69123	0.67776	0.64379	0.90001	0.87287	0.84824	0.77265	0.90987	0.75912	0.55123	0.52745	0.4909	0.34811	0.4847	0.56519	0.44154	0.52002	0.41447	0.40113	0.62598	0.52356	0.46437	0.41463	0.4377	0.46794	0.55252	0.60685	0.64648	0.54024	0.54971	0.57673	0.60668	0.5612	0.6649	0.56054	0.58382	0.69972	0.47363	0.59088	0.57289	0.57751	1.1882
30	0.90995	0.82711	0.92899	0.76515	0.71339	0.8682	0.82474	0.70749	0.69477	0.66135	0.92454	0.89322	0.8709	0.79276	0.93364	0.77815	0.56536	0.5395	0.50239	0.35754	0.49904	0.5793	0.45253	0.53291	0.42425	0.41166	0.64123	0.53707	0.47811	0.42392	0.44877	0.47809	0.56355	0.61833	0.66001	0.55212	0.55982	0.58985	0.61936	0.57259	0.67778	0.57206	0.5957	0.71373	0.48401	0.60208	0.58515	0.589	1.2162
31	0.93516	0.84944	0.95302	0.78769	0.73353	0.89118	0.8494	0.72799	0.7146	0.67979	0.9478	0.91588	0.89553	0.81387	0.95761	0.80003	0.57874	0.55182	0.5158	0.36728	0.51093	0.59317	0.46354	0.54628	0.43357	0.42208	0.65551	0.55054	0.4899	0.43635	0.46001	0.48888	0.57419	0.62949	0.67434	0.56343	0.57176	0.60292	0.63227	0.58259	0.69083	0.58256	0.60695	0.72788	0.49406	0.61279	0.59628	0.59883	1.244
32	0.95665	0.8706	0.97682	0.80746	0.75292	0.91485	0.87183	0.74861	0.73709	0.70042	0.97258	0.94084	0.91808	0.83641	0.98308	0.82289	0.59312	0.56415	0.5289	0.37534	0.52218	0.60768	0.4741	0.55923	0.44453	0.43275	0.67083	0.56207	0.50118	0.4493	0.47045	0.50155	0.58655	0.64214	0.68898	0.57674	0.58457	0.61698	0.64661	0.5958	0.70698	0.59668	0.62104	0.74581	0.50497	0.62652	0.60964	0.6144	1.2721
33	0.97889	0.8925	1.0001	0.82712	0.77151	0.93669	0.893	0.76788	0.7554	0.71852	0.99565	0.96251	0.94002	0.85718	1.0068	0.8432	0.6052	0.57544	0.53847	0.38472	0.5344	0.6195	0.4851	0.57082	0.45342	0.44373	0.68469	0.5741	0.51181	0.45799	0.47957	0.51233	0.59789	0.65457	0.70204	0.58686	0.5944	0.62819	0.65886	0.60642	0.71977	0.60836	0.63343	0.76017	0.51409	0.63812	0.6215	0.62484	1.297
34	1.0065	0.91734	1.026	0.85213	0.79401	0.96293	0.91857	0.7901	0.77685	0.7401	1.0223	0.98607	0.96557	0.88094	1.0333	0.86506	0.62009	0.58982	0.55338	0.39604	0.54901	0.63424	0.49761	0.5858	0.46578	0.45774	0.70107	0.5893	0.52586	0.46918	0.49172	0.52409	0.61009	0.6681	0.71728	0.60018	0.6068	0.64269	0.67347	0.61883	0.73465	0.62087	0.64734	0.77472	0.52572	0.65098	0.63463	0.63702	1.3241
35	1.0297	0.93791	1.0497	0.87346	0.81162	0.98543	0.94117	0.80924	0.79576	0.75923	1.0456	1.0079	0.98626	0.90165	1.0559	0.88478	0.63569	0.60158	0.56615	0.40764	0.56325	0.64745	0.50936	0.59874	0.47768	0.46993	0.71594	0.6016	0.53795	0.48121	0.50297	0.53604	0.62217	0.68134	0.73116	0.61207	0.61846	0.65607	0.68651	0.63112	0.74945	0.63284	0.65996	0.78977	0.53612	0.66381	0.64768	0.64914	1.35
36	1.0517	0.95799	1.0694	0.89137	0.82833	1.0049	0.96197	0.8239	0.81272	0.77619	1.0681	1.0257	1.0077	0.92146	1.079	0.90374	0.64863	0.6116	0.5785	0.41735	0.57728	0.65932	0.52093	0.61101	0.48807	0.48157	0.72983	0.61348	0.549	0.49169	0.51421	0.54847	0.63184	0.69065	0.74352	0.62083	0.6276	0.6666	0.69795	0.63935	0.76107	0.64292	0.67129	0.80031	0.54369	0.67431	0.65829	0.65909	1.3736
37	1.0773	0.98071	1.0931	0.91289	0.84754	1.0269	0.98493	0.84411	0.83197	0.79715	1.093	1.0476	1.0315	0.94353	1.104	0.92599	0.66362	0.62456	0.59187	0.4289	0.59114	0.67443	0.53355	0.62406	0.50055	0.49437	0.74467	0.62737	0.56244	0.5037	0.52713	0.56195	0.64109	0.701	0.75586	0.63081	0.63822	0.67704	0.70935	0.64879	0.77328	0.65414	0.68208	0.81259	0.55233	0.68483	0.6682	0.67018	1.398
38	1.0974	0.9987	1.1136	0.93099	0.86256	1.0451	1.0034	0.86021	0.84846	0.81383	1.1148	1.0664	1.0511	0.96326	1.1265	0.94342	0.67716	0.63615	0.60361	0.4387	0.60459	0.687	0.5452	0.63576	0.51068	0.5049	0.75929	0.63849	0.57385	0.5143	0.53781	0.5731	0.65126	0.71163	0.76713	0.64113	0.64814	0.68668	0.71916	0.65705	0.78442	0.66424	0.69355	0.82543	0.56065	0.69549	0.6787	0.6805	1.4225
39	1.1176	1.0152	1.1338	0.94929	0.87865	1.0651	1.0222	0.87542	0.86327	0.82927	1.1349	1.0824	1.0703	0.98039	1.1468	0.95956	0.68678	0.64466	0.61443	0.44682	0.61403	0.69583	0.5544	0.64599	0.51686	0.51261	0.77108	0.64859	0.58408	0.52215	0.54488	0.582	0.66012	0.72133	0.77896	0.64943	0.65804	0.69716	0.72996	0.66475	0.79568	0.67321	0.70401	0.8383	0.56978	0.70402	0.68924	0.68979	1.4468
40	1.1421	1.0361	1.1572	0.9716	0.8988	1.0878	1.0453	0.89707	0.88263	0.84978	1.1583	1.104	1.0928	1.002	1.1689	0.98067	0.70267	0.65758	0.62885	0.45829	0.62669	0.71052	0.56822	0.65916	0.52992	0.52616	0.78699	0.6628	0.59683	0.53359	0.55746	0.59549	0.67032	0.73244	0.79095	0.66088	0.66945	0.70906	0.74115	0.67485	0.80789	0.68364	0.71531	0.85048	0.57843	0.71416	0.69821	0.70013	1.4722
41	1.1638	1.0548	1.1785	0.99018	0.91582	1.107	1.0645	0.91458	0.90022	0.86541	1.1806	1.123	1.115	1.0218	1.1914	1.0004	0.71377	0.66835	0.63962	0.46729	0.63984	0.72283	0.57903	0.67006	0.53944	0.53469	0.80095	0.67454	0.60735	0.54328	0.56772	0.60562	0.67999	0.74173	0.80267	0.67006	0.67943	0.71844	0.75175	0.68433	0.81924	0.69357	0.72572	0.86176	0.58649	0.72352	0.70847	0.71037	1.4933
42	1.185	1.0733	1.1977	1.0086	0.93214	1.1261	1.0843	0.93094	0.91546	0.88048	1.2	1.1406	1.1356	1.039	1.2112	1.0172	0.72624	0.67971	0.65243	0.47729	0.6512	0.73468	0.58997	0.68217	0.54999	0.54643	0.81228	0.68672	0.61818	0.55317	0.5788	0.61608	0.68849	0.75084	0.81414	0.67856	0.6894	0.72898	0.76288	0.69299	0.83004	0.70378	0.73497	0.87228	0.59303	0.73272	0.71787	0.71915	1.5156
43	1.2066	1.0934	1.2179	1.0284	0.94809	1.1467	1.1042	0.95007	0.93266	0.89701	1.2194	1.1595	1.1553	1.0575	1.2296	1.0352	0.74035	0.69289	0.66625	0.48828	0.66384	0.74727	0.60232	0.69556	0.5633	0.55771	0.8265	0.70024	0.6307	0.56479	0.5903	0.62806	0.69885	0.76162	0.82602	0.68907	0.70022	0.74048	0.77504	0.70378	0.84197	0.71359	0.7451	0.8864	0.60209	0.74271	0.72734	0.73047	1.5385
44	1.228	1.1132	1.2405	1.0473	0.96502	1.1667	1.1242	0.96774	0.95164	0.91398	1.2401	1.1792	1.1758	1.0777	1.253	1.0553	0.75241	0.70411	0.67687	0.49762	0.67587	0.75873	0.61237	0.70681	0.57446	0.56704	0.83979	0.71351	0.64322	0.57594	0.60087	0.63808	0.70844	0.77227	0.83791	0.69798	0.70974	0.75219	0.78677	0.71267	0.85247	0.72309	0.75511	0.89945	0.60986	0.75181	0.73732	0.7404	1.5607
45	1.2472	1.13	1.2578	1.0632	0.98144	1.184	1.1424	0.9829	0.96608	0.92854	1.258	1.1957	1.1924	1.0922	1.2709	1.0697	0.76256	0.71428	0.68816	0.50544	0.6856	0.76742	0.62208	0.71816	0.58248	0.57715	0.85046	0.72325	0.6531	0.58279	0.6084	0.64677	0.71723	0.7805	0.84639	0.70596	0.71833	0.76143	0.7963	0.72057	0.86336	0.73164	0.76371	0.91085	0.61689	0.75866	0.7454	0.74803	1.5814
46	1.2659	1.1468	1.2759	1.0796	0.99474	1.2018	1.1583	0.99816	0.9801	0.94272	1.2757	1.2107	1.2093	1.1078	1.2872	1.086	0.77297	0.72382	0.69737	0.51287	0.69486	0.7786	0.63054	0.72922	0.59122	0.58689	0.86202	0.7337	0.66314	0.59197	0.61808	0.65578	0.72649	0.78899	0.85658	0.71549	0.72738	0.77094	0.80606	0.72935	0.87353	0.74065	0.77265	0.92196	0.62441	0.7667	0.75369	0.75622	1.6015
47	1.2813	1.1606	1.2929	1.0937	1.0069	1.2177	1.1716	1.0111	0.99353	0.95377	1.2919	1.2269	1.2248	1.1215	1.3042	1.101	0.78193	0.73189	0.70372	0.519	0.70331	0.78798	0.63709	0.73781	0.59748	0.59328	0.8723	0.74337	0.67192	0.60015	0.62488	0.66254	0.7344	0.79654	0.86531	0.72258	0.73542	0.77896	0.81361	0.73661	0.88256	0.74596	0.78161	0.93223	0.63144	0.77341	0.76196	0.76406	1.6203
48	1.2995	1.1757	1.3101	1.1078	1.0213	1.2333	1.187	1.0246	1.0059	0.96512	1.3087	1.2418	1.2415	1.1343	1.3197	1.1138	0.79189	0.74082	0.71425	0.52806	0.71402	0.79731	0.64541	0.74744	0.60563	0.60132	0.88209	0.7541	0.68107	0.60813	0.63198	0.67138	0.74167	0.80454	0.87401	0.72943	0.74367	0.78747	0.8215	0.74324	0.89025	0.75331	0.78949	0.9409	0.63761	0.7805	0.77033	0.77025	1.6398
49	1.3145	1.1891	1.3242	1.1214	1.0328	1.2473	1.1997	1.0368	1.0171	0.977	1.3237	1.2551	1.2552	1.1466	1.3348	1.1274	0.79889	0.74663	0.71981	0.53146	0.72074	0.80508	0.64944	0.754	0.61076	0.60606	0.88991	0.75997	0.68772	0.61334	0.63639	0.67601	0.74969	0.81265	0.88166	0.73691	0.7514	0.79471	0.8292	0.75097	0.89888	0.76152	0.79683	0.95047	0.64412	0.78762	0.77802	0.77916	1.6571
50	1.3273	1.2008	1.3374	1.132	1.0427	1.2586	1.2097	1.047	1.0271	0.98639	1.3374	1.2656	1.2686	1.1569	1.3491	1.1381	0.80431	0.75177	0.72561	0.53646	0.72656	0.81025	0.65471	0.75936	0.61436	0.60932	0.89691	0.76627	0.69355	0.61867	0.64016	0.68121	0.75674	0.81984	0.89039	0.74414	0.75843	0.80274	0.83688	0.75868	0.90726	0.76818	0.80526	0.9584	0.65176	0.79392	0.78565	0.7861	1.6729
51	1.3403	1.2119	1.3487	1.1433	1.0517	1.2695	1.222	1.0569	1.0374	0.99512	1.3501	1.2759	1.2806	1.1669	1.3612	1.148	0.80914	0.75604	0.73168	0.53985	0.73093	0.81412	0.65784	0.76525	0.61741	0.61359	0.9015	0.77145	0.69737	0.62229	0.64392	0.68521	0.76313	0.82672	0.89808	0.75054	0.7651	0.81066	0.84475	0.76495	0.91562	0.77498	0.81206	0.96696	0.65764	0.80045	0.79194	0.79189	1.6882
52	1.3543	1.225	1.3648	1.1563	1.0629	1.2834	1.2357	1.0685	1.0486	1.0077	1.3631	1.2908	1.2936	1.1811	1.3757	1.1615	0.8179	0.76276	0.73812	0.54709	0.73877	0.82266	0.66488	0.77238	0.62532	0.62191	0.91125	0.77913	0.70464	0.62913	0.65101	0.69309	0.76965	0.83438	0.90694	0.75798	0.77223	0.81843	0.85218	0.77158	0.92396	0.78236	0.81894	0.97632	0.66329	0.80813	0.79828	0.79899	1.7045
53	1.3686	1.2374	1.3791	1.1684	1.0745	1.2966	1.2498	1.0795	1.06	1.0186	1.3767	1.3036	1.3079	1.1945	1.3914	1.1738	0.82366	0.76797	0.74426	0.55152	0.74584	0.82986	0.67073	0.77822	0.63053	0.62617	0.91908	0.78642	0.71182	0.63512	0.65621	0.69879	0.77652	0.84022	0.91454	0.76475	0.7778	0.82551	0.85981	0.7772	0.93119	0.78903	0.82517	0.98451	0.6678	0.81469	0.80513	0.80502	1.7198
54	1.3851	1.2515	1.3939	1.183	1.0874	1.311	1.2645	1.0913	1.0716	1.0297	1.3915	1.3177	1.3229	1.2075	1.406	1.1863	0.83191	0.77489	0.75331	0.55793	0.75368	0.83931	0.67698	0.78561	0.6362	0.63336	0.92721	0.7942	0.71986	0.64164	0.66266	0.70544	0.78305	0.84725	0.92187	0.77093	0.78472	0.8325	0.86729	0.7831	0.93949	0.79533	0.83136	0.99341	0.67358	0.82175	0.81179	0.81187	1.7362
55	1.3973	1.2622	1.4066	1.1927	1.0959	1.3233	1.2762	1.1013	1.0817	1.0398	1.4038	1.3299	1.3337	1.2194	1.4181	1.1971	0.8396	0.78029	0.75851	0.56295	0.76013	0.84586	0.68217	0.79113	0.6417	0.63939	0.93428	0.79938	0.72449	0.6464	0.66763	0.71167	0.78875	0.85339	0.92899	0.77616	0.79012	0.83852	0.87326	0.78867	0.94677	0.80201	0.83693	1.001	0.67773	0.82804	0.81855	0.81816	1.7527
56	1.411	1.2745	1.4212	1.205	1.1073	1.3365	1.2899	1.1113	1.0925	1.0504	1.4173	1.3422	1.3483	1.2321	1.4337	1.2079	0.84726	0.78686	0.76589	0.5681	0.76813	0.85316	0.68947	0.79773	0.64678	0.64575	0.94202	0.80699	0.73224	0.6528	0.67398	0.71772	0.7949	0.85881	0.93653	0.78179	0.79532	0.84469	0.88066	0.79322	0.95367	0.80751	0.84382	1.0092	0.68382	0.83382	0.8263	0.82341	1.7697
57	1.4279	1.2889	1.4362	1.2195	1.1204	1.3507	1.306	1.1248	1.1048	1.0634	1.4326	1.3561	1.3636	1.2453	1.4492	1.2215	0.8573	0.79445	0.77475	0.57536	0.77555	0.86111	0.69701	0.80609	0.65432	0.65447	0.95084	0.81531	0.73986	0.66002	0.68147	0.72528	0.80155	0.86615	0.94484	0.78853	0.80228	0.85119	0.88811	0.79959	0.96159	0.81459	0.851	1.0182	0.68976	0.84123	0.83285	0.83037	1.7867
58	1.4423	1.3032	1.4508	1.2319	1.1322	1.3645	1.3188	1.1366	1.1176	1.076	1.4486	1.369	1.3778	1.2584	1.4646	1.2341	0.86595	0.80303	0.78304	0.58218	0.78472	0.86962	0.70429	0.81359	0.66085	0.66075	0.96018	0.82388	0.74851	0.66613	0.68854	0.73244	0.80701	0.87222	0.95194	0.79426	0.80727	0.85785	0.8938	0.80571	0.96938	0.82173	0.85807	1.0264	0.69561	0.84781	0.83932	0.83663	1.8021
59	1.4582	1.3171	1.4645	1.2457	1.1436	1.3783	1.3333	1.1477	1.1293	1.0875	1.4635	1.3816	1.3925	1.2717	1.4797	1.2461	0.8741	0.81079	0.79093	0.5873	0.79171	0.87659	0.71015	0.82119	0.66634	0.66724	0.96759	0.8312	0.7547	0.67149	0.69392	0.73785	0.81277	0.87825	0.95822	0.80001	0.8126	0.86418	0.89967	0.81097	0.97638	0.82749	0.86473	1.0331	0.70028	0.85371	0.84547	0.84183	1.8183
60	1.4711	1.3291	1.4771	1.2572	1.1531	1.3906	1.3451	1.159	1.1393	1.0977	1.4745	1.3945	1.4031	1.283	1.491	1.2579	0.88357	0.81893	0.79825	0.59418	0.79904	0.88579	0.7167	0.82934	0.67323	0.67399	0.97655	0.839	0.76217	0.67851	0.70031	0.74466	0.8185	0.88435	0.96529	0.8066	0.8189	0.87046	0.90523	0.81715	0.98329	0.83364	0.86989	1.0411	0.70604	0.85949	0.85148	0.84849	1.8334
61	1.4831	1.3401	1.4903	1.2681	1.1622	1.4026	1.3552	1.1678	1.1489	1.1077	1.4877	1.4063	1.4138	1.2937	1.5039	1.2675	0.89233	0.82592	0.80505	0.60009	0.80607	0.89372	0.72374	0.83641	0.67978	0.68126	0.98452	0.84697	0.76999	0.68453	0.70725	0.75122	0.82513	0.89085	0.97183	0.81273	0.82518	0.8771	0.91117	0.82273	0.99018	0.84	0.87679	1.0485	0.71078	0.86558	0.85772	0.85358	1.8476
62	1.4963	1.3525	1.5033	1.2808	1.1724	1.4156	1.3683	1.1788	1.159	1.1184	1.5016	1.4174	1.4273	1.3057	1.5172	1.2784	0.90092	0.83388	0.81295	0.60706	0.81355	0.90171	0.73112	0.84511	0.68562	0.68852	0.99292	0.85579	0.77735	0.69081	0.71382	0.75868	0.83	0.89535	0.97786	0.81832	0.83011	0.88337	0.91797	0.82808	0.99655	0.8453	0.88269	1.0551	0.7159	0.87058	0.86352	0.85813	1.8622
63	1.5079	1.3632	1.5149	1.2911	1.1821	1.4276	1.3793	1.1904	1.169	1.1279	1.5116	1.4291	1.4387	1.3157	1.5284	1.2888	0.90811	0.83884	0.81811	0.61145	0.81794	0.90825	0.73704	0.85075	0.69114	0.69334	1.0001	0.86116	0.78322	0.69683	0.71836	0.76403	0.83539	0.90168	0.98405	0.82466	0.8373	0.88883	0.92396	0.83363	1.0038	0.85161	0.88774	1.0629	0.7212	0.87625	0.86874	0.86484	1.8759
64	1.515	1.3694	1.5224	1.2971	1.1876	1.4354	1.3862	1.1961	1.1753	1.1337	1.521	1.4372	1.4463	1.3229	1.5375	1.2945	0.91389	0.84488	0.82363	0.61541	0.82254	0.91364	0.74133	0.85696	0.69511	0.69777	1.0051	0.86712	0.78783	0.69948	0.72232	0.76815	0.84042	0.90711	0.99055	0.82978	0.84237	0.89514	0.92999	0.8387	1.0095	0.85717	0.89401	1.0699	0.7256	0.8815	0.87419	0.86988	1.8877
65	1.5295	1.382	1.5349	1.3096	1.2	1.4484	1.3996	1.2076	1.1858	1.145	1.5343	1.4497	1.46	1.3351	1.5508	1.3054	0.92092	0.85236	0.83141	0.62173	0.82934	0.92101	0.74742	0.86417	0.70067	0.70446	1.0125	0.87461	0.7944	0.70443	0.72812	0.77481	0.84543	0.91291	0.99614	0.83546	0.8479	0.90139	0.93595	0.84311	1.0151	0.86224	0.89891	1.0767	0.72947	0.88662	0.87974	0.87453	1.9027
66	1.5437	1.3943	1.5498	1.3221	1.211	1.4611	1.4134	1.2194	1.1975	1.1572	1.5484	1.4636	1.4726	1.3484	1.5658	1.3187	0.92982	0.86029	0.83949	0.62748	0.83729	0.92988	0.75371	0.87159	0.70837	0.71155	1.0202	0.88246	0.80124	0.71164	0.73601	0.78202	0.85168	0.91996	1.0036	0.84218	0.85488	0.9089	0.94238	0.84997	1.0226	0.8685	0.9061	1.0853	0.73544	0.89372	0.88522	0.8815	1.9168
67	1.558	1.408	1.5636	1.3346	1.2226	1.4737	1.4258	1.2307	1.2085	1.1684	1.5641	1.475	1.4861	1.3609	1.5802	1.3305	0.93732	0.867	0.84593	0.6335	0.846	0.93737	0.76023	0.87842	0.71332	0.71843	1.0285	0.8891	0.80846	0.71696	0.7424	0.78801	0.85753	0.92648	1.0105	0.84715	0.86047	0.91453	0.94832	0.85458	1.0278	0.8736	0.91333	1.0921	0.74032	0.89909	0.89115	0.88646	1.9322
68	1.5726	1.4195	1.5775	1.3466	1.234	1.4863	1.4392	1.2418	1.2195	1.1786	1.5768	1.4879	1.4988	1.3722	1.5933	1.3416	0.94539	0.87579	0.85616	0.64098	0.85405	0.94617	0.7682	0.88669	0.72181	0.72597	1.0373	0.89879	0.81605	0.72466	0.74978	0.79612	0.86194	0.93134	1.0162	0.85141	0.86559	0.91979	0.9539	0.85955	1.0341	0.87886	0.91792	1.0984	0.74453	0.90421	0.89639	0.89197	1.9455
69	1.5871	1.4317	1.5913	1.3592	1.2451	1.4999	1.4509	1.2542	1.231	1.1896	1.59	1.5011	1.5116	1.3841	1.6072	1.3537	0.95455	0.88409	0.86327	0.64738	0.86163	0.95512	0.77525	0.89461	0.72929	0.73294	1.0467	0.90698	0.82386	0.73185	0.75677	0.80331	0.86815	0.93779	1.0233	0.85794	0.87259	0.92642	0.95973	0.8655	1.0408	0.88507	0.92371	1.106	0.74945	0.90921	0.90182	0.89719	1.9593
70	1.5997	1.4437	1.604	1.3716	1.2564	1.5128	1.4625	1.2648	1.2416	1.1997	1.6025	1.5121	1.5246	1.3958	1.62	1.3641	0.96151	0.89106	0.86972	0.6528	0.86897	0.96116	0.78173	0.90056	0.73442	0.73833	1.0542	0.91378	0.83081	0.73717	0.76222	0.80916	0.8722	0.94212	1.0285	0.86304	0.87736	0.93182	0.96482	0.86966	1.0455	0.88937	0.92871	1.1114	0.75381	0.91294	0.90605	0.90139	1.9719
71	1.6136	1.4553	1.6176	1.3844	1.267	1.526	1.4764	1.2758	1.2516	1.2106	1.6156	1.5233	1.5366	1.4083	1.6324	1.3747	0.96887	0.89785	0.87764	0.65922	0.87589	0.967	0.78791	0.90719	0.74022	0.74512	1.0614	0.92065	0.83696	0.74226	0.76742	0.8152	0.87681	0.94628	1.0343	0.86772	0.88272	0.93791	0.97061	0.874	1.051	0.89383	0.93406	1.1171	0.75766	0.91716	0.91076	0.90521	1.9846
72	1.6263	1.4664	1.6299	1.3951	1.2764	1.5369	1.4873	1.2863	1.2617	1.2203	1.628	1.535	1.5482	1.4192	1.6447	1.3867	0.97658	0.90454	0.88453	0.66607	0.88359	0.97504	0.79385	0.9142	0.74691	0.75103	1.0699	0.92798	0.84375	0.74906	0.77458	0.82283	0.88205	0.9524	1.0395	0.87276	0.8872	0.9432	0.9761	0.87875	1.0573	0.899	0.93967	1.124	0.76187	0.92272	0.91551	0.91118	1.9971
73	1.6397	1.4789	1.643	1.4071	1.2869	1.5496	1.4997	1.2975	1.2725	1.2313	1.6414	1.547	1.5599	1.4317	1.659	1.398	0.98435	0.91104	0.89167	0.67186	0.8914	0.98183	0.80029	0.92073	0.75308	0.75743	1.0779	0.93531	0.85134	0.75572	0.78154	0.82954	0.88665	0.95767	1.0453	0.87685	0.89118	0.9483	0.9813	0.88328	1.0624	0.90345	0.94513	1.1292	0.76564	0.92691	0.92034	0.91459	2.01
74	1.6517	1.4901	1.6539	1.4171	1.2965	1.5608	1.5119	1.3068	1.2823	1.2409	1.6522	1.5567	1.5702	1.4412	1.67	1.4069	0.99141	0.91797	0.89866	0.6774	0.89763	0.98726	0.80598	0.92702	0.7586	0.76339	1.0845	0.94116	0.85689	0.76064	0.78647	0.83551	0.8904	0.96207	1.05	0.88096	0.89487	0.95304	0.98621	0.88722	1.067	0.90729	0.94915	1.1339	0.76907	0.93076	0.92435	0.91814	2.0237
75	1.6645	1.5016	1.6677	1.4292	1.3073	1.5738	1.5248	1.3174	1.2936	1.2519	1.6656	1.5684	1.5826	1.4543	1.6828	1.4181	0.99892	0.92485	0.90511	0.68361	0.90509	0.99442	0.8125	0.93341	0.76396	0.7691	1.0923	0.94749	0.86322	0.76673	0.7927	0.84192	0.89468	0.96654	1.0554	0.88513	0.89957	0.95818	0.99115	0.892	1.0715	0.91175	0.95427	1.1396	0.77316	0.93551	0.929	0.92253	2.037
76	1.6772	1.511	1.6792	1.4398	1.3158	1.5843	1.5356	1.3261	1.3029	1.2613	1.6768	1.5795	1.5936	1.465	1.695	1.4274	1.0059	0.93095	0.91186	0.68948	0.91172	1.001	0.81862	0.93904	0.76885	0.77481	1.0989	0.9545	0.86974	0.77201	0.7985	0.84821	0.89869	0.97085	1.0601	0.88912	0.90357	0.96303	0.99534	0.89548	1.0767	0.91546	0.95865	1.1447	0.77662	0.93942	0.93356	0.92575	2.05
77	1.6914	1.5228	1.6921	1.452	1.3273	1.5964	1.5483	1.3376	1.3138	1.2725	1.6899	1.5902	1.6069	1.4772	1.7083	1.4393	1.0122	0.93674	0.91798	0.69432	0.91827	1.0083	0.82491	0.94504	0.77445	0.78067	1.1061	0.96103	0.87639	0.77746	0.8043	0.8537	0.904	0.97592	1.0656	0.89452	0.90881	0.96833	1	0.90035	1.0824	0.92085	0.96368	1.1508	0.7805	0.9439	0.93849	0.93072	2.0625
78	1.7042	1.5342	1.7046	1.4636	1.3381	1.6083	1.5606	1.3482	1.3248	1.2823	1.7031	1.6011	1.6183	1.4886	1.7207	1.4515	1.0195	0.94346	0.92437	0.70005	0.9262	1.0161	0.83097	0.95148	0.78061	0.78688	1.1132	0.96787	0.88273	0.78383	0.81108	0.8609	0.90856	0.98043	1.0704	0.89903	0.91381	0.97424	1.0053	0.90472	1.0883	0.92569	0.96823	1.1569	0.7842	0.94899	0.9433	0.93595	2.0743
79	1.7172	1.5448	1.7163	1.474	1.3477	1.6195	1.5731	1.3578	1.3348	1.2921	1.714	1.611	1.6292	1.4993	1.7325	1.4615	1.0254	0.94847	0.9303	0.70492	0.93262	1.0219	0.83617	0.95748	0.78537	0.79242	1.1192	0.97346	0.8876	0.78871	0.81614	0.86591	0.91327	0.98478	1.0753	0.90321	0.91867	0.97911	1.0105	0.90959	1.0945	0.93023	0.97317	1.1622	0.78756	0.953	0.94768	0.94033	2.0851
80	1.7286	1.555	1.7277	1.4839	1.3561	1.6299	1.5832	1.3673	1.3444	1.3008	1.7258	1.6221	1.6403	1.5097	1.7438	1.471	1.0321	0.9545	0.93656	0.71047	0.93885	1.0287	0.84184	0.96422	0.79109	0.79824	1.1263	0.97917	0.89333	0.79423	0.82197	0.87166	0.91698	0.98905	1.0803	0.90714	0.9225	0.98342	1.0151	0.91359	1.0992	0.93442	0.97756	1.1674	0.79088	0.95721	0.95111	0.94439	2.0968
81	1.7408	1.5646	1.7387	1.4938	1.3642	1.6404	1.5934	1.3759	1.353	1.3094	1.7377	1.6318	1.6507	1.5198	1.7552	1.4804	1.038	0.95919	0.9415	0.71492	0.94445	1.0344	0.8466	0.96922	0.79506	0.80322	1.1315	0.98413	0.89826	0.79831	0.82609	0.8767	0.9212	0.99293	1.0841	0.91127	0.92581	0.98728	1.0196	0.91699	1.1036	0.93919	0.98198	1.1724	0.79369	0.96111	0.95544	0.9477	2.108
82	1.7532	1.5752	1.7496	1.5047	1.3739	1.6521	1.6044	1.3865	1.3631	1.3191	1.7485	1.6416	1.6622	1.53	1.7662	1.4911	1.0433	0.96379	0.9473	0.71873	0.94976	1.0394	0.85134	0.97485	0.79944	0.80774	1.1369	0.98918	0.90265	0.80292	0.83051	0.88176	0.92558	0.99776	1.0892	0.91602	0.93085	0.99277	1.0237	0.92163	1.109	0.94331	0.98711	1.1781	0.7976	0.96524	0.9592	0.95248	2.1188
83	1.7626	1.5838	1.7593	1.5131	1.3802	1.6612	1.6133	1.3935	1.3705	1.3267	1.7572	1.6505	1.6709	1.538	1.7756	1.4989	1.0498	0.96842	0.95196	0.72414	0.956	1.0446	0.85739	0.98027	0.80492	0.81284	1.1433	0.99415	0.90872	0.80805	0.83514	0.88708	0.92922	1.0008	1.0935	0.91925	0.93316	0.99596	1.0285	0.92513	1.1132	0.94601	0.99103	1.183	0.80129	0.96809	0.9628	0.9558	2.1276
84	1.773	1.5927	1.7686	1.5228	1.3879	1.6708	1.6229	1.4007	1.3782	1.335	1.767	1.6591	1.6799	1.5473	1.7861	1.5075	1.0556	0.97362	0.95737	0.72809	0.96069	1.05	0.86221	0.98547	0.80882	0.81829	1.148	0.99948	0.91348	0.81256	0.83941	0.8923	0.93255	1.0043	1.0972	0.92267	0.93676	0.9999	1.0323	0.92748	1.1171	0.94926	0.99465	1.1873	0.80381	0.97154	0.96594	0.95911	2.1384
85	1.7838	1.6024	1.7791	1.5326	1.396	1.6805	1.633	1.4096	1.3858	1.3427	1.776	1.6687	1.6897	1.5567	1.7955	1.5169	1.0622	0.9802	0.9632	0.73356	0.96634	1.0567	0.86729	0.99176	0.81444	0.82406	1.1552	1.0054	0.91947	0.81733	0.84508	0.89744	0.93622	1.0082	1.1018	0.92698	0.94102	1.0046	1.0366	0.93152	1.1212	0.9526	0.99861	1.1925	0.80728	0.97541	0.96917	0.96365	2.1499
86	1.7932	1.6118	1.7884	1.5411	1.4039	1.6898	1.6412	1.4174	1.394	1.3501	1.786	1.6767	1.6992	1.5651	1.8049	1.525	1.0676	0.98502	0.96811	0.73767	0.97176	1.0614	0.87151	0.99711	0.81834	0.82792	1.1607	1.0101	0.92416	0.8216	0.84963	0.90255	0.93954	1.0119	1.1053	0.93044	0.94517	1.0082	1.0397	0.93483	1.1254	0.956	1.0029	1.1966	0.81056	0.97835	0.97273	0.96692	2.1602
87	1.8043	1.62	1.7987	1.55	1.4118	1.6994	1.6512	1.425	1.4025	1.3577	1.7961	1.685	1.7079	1.5738	1.8151	1.5336	1.073	0.99042	0.97422	0.74283	0.97736	1.0666	0.87664	1.002	0.8227	0.83279	1.1665	1.0163	0.92948	0.82651	0.85448	0.90831	0.94242	1.0154	1.1087	0.93322	0.94906	1.012	1.044	0.93823	1.1288	0.95938	1.0063	1.2002	0.81319	0.98141	0.97656	0.97001	2.1709
88	1.8149	1.6294	1.8086	1.5591	1.4195	1.7091	1.661	1.4342	1.4104	1.3664	1.8062	1.695	1.7178	1.5831	1.8241	1.5427	1.0802	0.99683	0.98036	0.74821	0.98297	1.073	0.88206	1.0084	0.82833	0.8385	1.1734	1.0226	0.93523	0.83169	0.85944	0.91389	0.94639	1.019	1.1129	0.93718	0.95382	1.0165	1.0484	0.94234	1.1336	0.96254	1.0108	1.2053	0.81665	0.98497	0.98002	0.97388	2.1823
89	1.8238	1.6367	1.8174	1.5669	1.4261	1.717	1.669	1.4409	1.4175	1.3728	1.8144	1.7027	1.7251	1.5899	1.8333	1.5496	1.0848	1.0009	0.98456	0.75168	0.98737	1.0772	0.8864	1.0132	0.83259	0.84227	1.1781	1.0267	0.93972	0.83588	0.86353	0.9187	0.95008	1.0223	1.1168	0.9408	0.95729	1.0207	1.0524	0.94507	1.1375	0.96585	1.015	1.2093	0.81907	0.98806	0.98346	0.9768	2.1917
90	1.8341	1.646	1.8257	1.5755	1.4337	1.7259	1.6777	1.4496	1.4258	1.3807	1.8241	1.7106	1.7341	1.5983	1.8423	1.5567	1.0899	1.0061	0.98997	0.75616	0.99219	1.0816	0.89106	1.0176	0.83641	0.84644	1.1837	1.0318	0.94391	0.83954	0.86747	0.92284	0.95393	1.0262	1.1215	0.94403	0.9619	1.0245	1.0565	0.94882	1.1412	0.9691	1.0194	1.2133	0.82274	0.99113	0.98732	0.97953	2.2008
91	1.8449	1.6553	1.8357	1.5841	1.4413	1.7346	1.6871	1.4576	1.4337	1.3885	1.8341	1.7196	1.7429	1.6071	1.8513	1.5653	1.0965	1.0119	0.99618	0.76139	0.99818	1.0872	0.8965	1.0237	0.84261	0.85198	1.19	1.0374	0.94977	0.84495	0.87276	0.92839	0.95738	1.0305	1.1256	0.94772	0.96617	1.0282	1.06	0.95216	1.1452	0.97249	1.0233	1.2185	0.82525	0.99465	0.99017	0.98318	2.2109
92	1.8552	1.6634	1.8448	1.5922	1.4484	1.7438	1.696	1.4648	1.4412	1.3964	1.8442	1.7268	1.7512	1.6153	1.8615	1.5728	1.1013	1.0155	1.0003	0.76538	1.0025	1.0915	0.90016	1.0273	0.84611	0.85553	1.1943	1.0418	0.95412	0.84786	0.8768	0.9314	0.96103	1.0347	1.13	0.95165	0.96906	1.032	1.0638	0.95575	1.1494	0.97686	1.0279	1.2227	0.82856	0.99869	0.99418	0.9866	2.2208
93	1.8656	1.6721	1.854	1.601	1.4558	1.7528	1.7056	1.4722	1.4489	1.404	1.853	1.7346	1.7599	1.6239	1.8709	1.581	1.1058	1.0195	1.0056	0.76905	1.0073	1.0959	0.90372	1.0313	0.84997	0.85916	1.1992	1.046	0.95817	0.85128	0.88022	0.93519	0.96484	1.0384	1.1334	0.95513	0.97284	1.0355	1.0678	0.95901	1.1533	0.98045	1.0317	1.227	0.83088	1.0021	0.99771	0.98988	2.2312
94	1.8752	1.6804	1.8628	1.609	1.4634	1.7616	1.7146	1.4803	1.4566	1.4114	1.8617	1.7427	1.7687	1.632	1.8799	1.589	1.1107	1.023	1.0086	0.77203	1.0111	1.1003	0.90702	1.0346	0.85304	0.86215	1.2032	1.0497	0.96207	0.85458	0.88358	0.93789	0.96767	1.0414	1.1369	0.9584	0.97654	1.0387	1.0709	0.96165	1.1568	0.98336	1.0347	1.231	0.83365	1.005	1.0001	0.99329	2.2402
95	1.8851	1.6883	1.8717	1.6176	1.4703	1.7712	1.7236	1.4875	1.4639	1.4191	1.8706	1.7517	1.7776	1.6406	1.889	1.5964	1.1163	1.028	1.0144	0.77691	1.0165	1.1053	0.91153	1.0392	0.85719	0.8663	1.2088	1.0552	0.96759	0.85771	0.88763	0.9423	0.97077	1.045	1.1409	0.96162	0.97957	1.0428	1.0744	0.96442	1.1599	0.98679	1.0384	1.2352	0.83571	1.0085	1.0033	0.99555	2.2496
96	1.895	1.6961	1.8799	1.6251	1.4776	1.7789	1.7321	1.4947	1.4709	1.4258	1.8795	1.7593	1.7862	1.6479	1.897	1.6035	1.1202	1.0317	1.0185	0.78012	1.0205	1.1091	0.9143	1.0424	0.85997	0.86979	1.2125	1.0589	0.97026	0.86044	0.89031	0.94559	0.9734	1.048	1.1448	0.96434	0.98226	1.0466	1.078	0.96742	1.1634	0.98956	1.0419	1.2388	0.83823	1.0114	1.0063	0.99792	2.2583
97	1.9049	1.7038	1.8893	1.6332	1.4845	1.7877	1.7413	1.5018	1.478	1.4335	1.8887	1.767	1.7943	1.6568	1.9051	1.6112	1.1249	1.0357	1.0227	0.78337	1.0249	1.1135	0.91758	1.0456	0.86371	0.87424	1.2161	1.0629	0.97353	0.8634	0.89402	0.94908	0.97735	1.0514	1.1491	0.96863	0.98565	1.0509	1.0821	0.97131	1.1677	0.99341	1.0463	1.2438	0.84139	1.0146	1.0094	1.0013	2.2676
98	1.9136	1.7115	1.8982	1.6406	1.4918	1.7962	1.7494	1.5092	1.4858	1.4403	1.8975	1.7748	1.8029	1.6648	1.9139	1.6183	1.1292	1.0407	1.0265	0.78683	1.0294	1.1179	0.92152	1.0502	0.86782	0.87757	1.221	1.0682	0.97708	0.86701	0.89808	0.95313	0.98024	1.0544	1.1521	0.97185	0.98907	1.0544	1.0856	0.97423	1.1716	0.99683	1.0497	1.2477	0.84424	1.0178	1.0119	1.0042	2.2761
99	1.9225	1.7183	1.906	1.6481	1.4981	1.8041	1.7581	1.5157	1.4927	1.4466	1.904	1.7825	1.8107	1.6718	1.9212	1.6252	1.133	1.0437	1.0301	0.78978	1.0325	1.1212	0.92443	1.053	0.87081	0.88037	1.2244	1.0718	0.98021	0.87097	0.90098	0.95669	0.98308	1.0571	1.1556	0.97479	0.99172	1.058	1.089	0.97671	1.175	0.99947	1.0525	1.2517	0.84686	1.021	1.0143	1.0068	2.2846
100	1.931	1.7246	1.9144	1.6557	1.5041	1.8114	1.766	1.5226	1.4986	1.453	1.9115	1.7909	1.8179	1.6791	1.9288	1.632	1.1379	1.0474	1.0343	0.79365	1.0365	1.1255	0.92802	1.0562	0.87501	0.88469	1.2285	1.0762	0.98449	0.87496	0.90468	0.96057	0.98731	1.0605	1.1605	0.97828	0.99592	1.0626	1.0941	0.98124	1.1793	1.0033	1.0568	1.2569	0.85058	1.0249	1.0179	1.0111	2.2927
[truncated: 15 more columns]

## Sheet: Fig. 3b right
session	Wp_1_1	Wp_1_2	Wp_1_3	Wp_1_4	Wp_1_5	Wp_1_6	Wp_1_7	Wp_1_8	Wp_1_9	Wp_1_10	Wp_1_11	Wp_1_12	Wp_1_13	Wp_1_14	Wp_1_15	Wp_1_16	Wp_1_17	Wp_1_18	Wp_1_19	Wp_1_20	Wp_1_21	Wp_1_22	Wp_1_23	Wp_1_24	Wp_1_25	Wp_1_26	Wp_1_27	Wp_1_28	Wp_1_29	Wp_1_30	Wp_1_31	Wp_1_32	Wp_2_1	Wp_2_2	Wp_2_3	Wp_2_4	Wp_2_5	Wp_2_6	Wp_2_7	Wp_2_8	Wp_2_9	Wp_2_10	Wp_2_11	Wp_2_12	Wp_2_13	Wp_2_14	Wp_2_15	Wp_2_16	Wp_2_17
1	0	0	0	0	0	0	0	0	0	0	0	0	0	0	0	0	0	0	0	0	0	0	0	0	0	0	0	0	0	0	0	0	0	0	0	0	0	0	0	0	0	0	0	0	0	0	0	0	0
2	0.012105	0.0044318	0.016227	0.0046088	0.0037776	0.015038	0.0047814	0.0043705	0.0014813	-0.0024987	0.019631	0.02039	0.011616	0.0090025	0.022435	0.0062692	0.0080044	0.004324	-0.00073489	-0.0075284	-0.0024969	0.01181	-0.0017655	0.0063904	-0.0019889	-0.0055815	0.016063	0.0088571	0.0032472	-0.00051102	0.0019208	0.0040524	0.0016569	0.0071934	0.0015212	-0.0020848	0.0004931	0.0010705	0.0019167	0.0050785	0.0029467	0.0029232	0.0031728	0.0094592	0.00084365	0.0088685	0.006065	0.0040195	0.020389
3	0.062274	0.048863	0.065838	0.044266	0.04186	0.060774	0.051149	0.039278	0.036474	0.030005	0.070325	0.06376	0.059835	0.049421	0.076711	0.044068	0.035549	0.035546	0.027019	0.008394	0.020328	0.039549	0.022951	0.033221	0.014672	0.011926	0.05177	0.03993	0.027768	0.018607	0.021728	0.026065	0.034957	0.043823	0.042466	0.029246	0.032523	0.036255	0.041358	0.039515	0.045167	0.035061	0.039814	0.05263	0.031516	0.045753	0.045234	0.03741	0.084509
4	0.12545	0.10593	0.12769	0.096045	0.092064	0.11898	0.11065	0.091161	0.089272	0.074467	0.1313	0.12592	0.12078	0.1049	0.13886	0.099593	0.070909	0.067916	0.061116	0.029264	0.049593	0.07812	0.048164	0.068782	0.041587	0.036899	0.092324	0.072836	0.054324	0.048431	0.048042	0.058109	0.068442	0.085337	0.083336	0.066187	0.068067	0.073133	0.07694	0.077908	0.089541	0.073786	0.07505	0.098658	0.064292	0.087038	0.078301	0.07856	0.1529
5	0.17512	0.15146	0.17973	0.13796	0.13309	0.16919	0.15329	0.12986	0.12696	0.11047	0.1864	0.17543	0.1718	0.15009	0.19397	0.14086	0.10048	0.09956	0.087197	0.04571	0.076619	0.11111	0.072345	0.099252	0.062545	0.057264	0.13027	0.10223	0.082931	0.067011	0.071842	0.079854	0.098763	0.11681	0.11707	0.093217	0.097125	0.10378	0.10915	0.10924	0.1234	0.10194	0.109	0.13579	0.089051	0.11715	0.10996	0.10709	0.21405
6	0.21613	0.19345	0.22279	0.17059	0.1648	0.20783	0.19224	0.16428	0.15707	0.13874	0.22961	0.21419	0.21507	0.18799	0.23722	0.1758	0.12456	0.12492	0.10861	0.059597	0.096606	0.13547	0.091409	0.12255	0.076954	0.072963	0.15607	0.12625	0.10507	0.083893	0.08783	0.10037	0.12162	0.14451	0.14719	0.1158	0.11998	0.12899	0.14012	0.13541	0.15446	0.12721	0.13348	0.16387	0.10994	0.1454	0.13458	0.13213	0.26473
7	0.25624	0.23264	0.26205	0.20293	0.20099	0.24803	0.22974	0.2009	0.18929	0.16786	0.26807	0.2602	0.25154	0.22247	0.28143	0.21166	0.15439	0.15227	0.13657	0.080315	0.12091	0.16796	0.11245	0.14855	0.10121	0.090444	0.18757	0.15119	0.12906	0.10775	0.11156	0.12698	0.14791	0.17526	0.17827	0.14126	0.1482	0.15634	0.16957	0.16529	0.18587	0.15697	0.16088	0.19982	0.13163	0.17384	0.1623	0.16246	0.32278
8	0.2892	0.26364	0.29486	0.22883	0.22732	0.27896	0.25668	0.22172	0.21116	0.19043	0.30515	0.29382	0.28238	0.25138	0.319	0.2378	0.17592	0.17601	0.15402	0.092177	0.14129	0.19076	0.12863	0.17051	0.11757	0.10682	0.21436	0.17232	0.14855	0.12168	0.13141	0.1438	0.1718	0.20242	0.20369	0.16353	0.16973	0.17974	0.19461	0.18681	0.21245	0.18231	0.18857	0.22908	0.14994	0.19881	0.18739	0.18436	0.3722
9	0.32953	0.29838	0.33145	0.25904	0.25668	0.31337	0.29085	0.24858	0.23865	0.21276	0.3462	0.3277	0.32128	0.28461	0.35621	0.26812	0.19664	0.19752	0.17432	0.10288	0.159	0.21191	0.14528	0.18938	0.13094	0.12024	0.23627	0.19277	0.16609	0.13559	0.14324	0.16042	0.19524	0.22826	0.23376	0.18599	0.19305	0.20632	0.22297	0.21057	0.24311	0.20474	0.21519	0.25728	0.17113	0.22601	0.21205	0.20651	0.42434
10	0.36968	0.3323	0.37071	0.29284	0.2885	0.351	0.32538	0.28067	0.27073	0.24083	0.3839	0.36653	0.3581	0.3166	0.39406	0.30156	0.22163	0.21946	0.19603	0.11844	0.1824	0.24113	0.16705	0.2138	0.15278	0.13864	0.26624	0.21615	0.18718	0.1562	0.16475	0.18241	0.21986	0.25498	0.26407	0.21312	0.2183	0.23226	0.24911	0.23575	0.27238	0.22964	0.23958	0.29001	0.19379	0.25092	0.23485	0.23388	0.47486
11	0.39769	0.35791	0.40114	0.31756	0.31157	0.38014	0.35001	0.30083	0.29072	0.26162	0.4149	0.39835	0.38724	0.34426	0.42748	0.32634	0.24002	0.23975	0.21154	0.13054	0.19798	0.26092	0.18101	0.22988	0.16436	0.15059	0.28856	0.23357	0.20274	0.16861	0.17818	0.19604	0.24506	0.28027	0.29131	0.23507	0.24135	0.25561	0.27438	0.25918	0.29718	0.25313	0.26407	0.31848	0.21287	0.27336	0.26076	0.25802	0.52117
12	0.42811	0.38718	0.43057	0.34686	0.33967	0.40857	0.37917	0.33119	0.32033	0.29156	0.44401	0.42716	0.41634	0.37487	0.4561	0.35502	0.26264	0.26073	0.23295	0.15127	0.22111	0.283	0.20228	0.2504	0.18589	0.17145	0.31111	0.25525	0.22379	0.18915	0.19889	0.21729	0.26629	0.30063	0.31374	0.25567	0.26203	0.27577	0.29473	0.27967	0.31879	0.27465	0.28543	0.34187	0.2318	0.29483	0.28013	0.27712	0.55069
13	0.45831	0.41613	0.45973	0.37587	0.36737	0.43667	0.408	0.3612	0.34962	0.32119	0.47282	0.45568	0.4451	0.4052	0.48442	0.38334	0.28482	0.28123	0.25386	0.17146	0.24382	0.30466	0.22305	0.27042	0.20693	0.19178	0.33323	0.27647	0.24434	0.20918	0.21909	0.23806	0.28694	0.3204	0.3356	0.27571	0.28211	0.29534	0.31448	0.29951	0.33983	0.29563	0.30617	0.36471	0.25009	0.3157	0.29887	0.2956	0.57976
14	0.4882	0.44469	0.48853	0.4045	0.3946	0.46437	0.43643	0.3908	0.37852	0.35042	0.50124	0.48385	0.47344	0.43516	0.51239	0.41124	0.30651	0.30118	0.27422	0.19108	0.26605	0.32581	0.24326	0.28989	0.22742	0.21155	0.35486	0.29717	0.26433	0.22865	0.23873	0.25828	0.30701	0.33957	0.35691	0.2952	0.30159	0.31432	0.33364	0.31873	0.36032	0.31605	0.3263	0.38699	0.26776	0.33597	0.31699	0.31346	0.60836
15	0.51776	0.47281	0.51694	0.43272	0.42135	0.49163	0.46443	0.41994	0.40698	0.37923	0.52923	0.51161	0.50134	0.46473	0.53995	0.43868	0.32767	0.32056	0.294	0.21011	0.28776	0.34645	0.26291	0.30881	0.24734	0.23072	0.37596	0.31734	0.28375	0.24753	0.2578	0.27793	0.32649	0.35815	0.37765	0.31414	0.32049	0.33273	0.35221	0.33732	0.38025	0.33592	0.34583	0.40871	0.28482	0.35565	0.3345	0.33072	0.63648
16	0.54694	0.50048	0.54493	0.46051	0.44759	0.51844	0.49197	0.44862	0.43499	0.40758	0.55679	0.53895	0.52876	0.49387	0.5671	0.46565	0.34829	0.33936	0.3132	0.22853	0.30895	0.36656	0.28198	0.32715	0.26667	0.2493	0.39654	0.33696	0.30259	0.26583	0.27629	0.29702	0.3454	0.37617	0.39783	0.33253	0.33881	0.35057	0.37021	0.35531	0.39963	0.35526	0.36477	0.42989	0.30128	0.37474	0.35142	0.34739	0.66412
17	0.57574	0.52769	0.57248	0.48785	0.47332	0.54477	0.51904	0.47682	0.46253	0.43546	0.58389	0.56584	0.55571	0.52257	0.59383	0.49215	0.36837	0.3576	0.33182	0.24636	0.32961	0.38614	0.30048	0.34493	0.28543	0.26729	0.41657	0.35602	0.32085	0.28356	0.29421	0.31553	0.36376	0.39363	0.41748	0.3504	0.3566	0.36787	0.38766	0.37272	0.41849	0.37406	0.38314	0.45054	0.31718	0.39327	0.36776	0.36349	0.69129
18	0.60413	0.55443	0.59958	0.51473	0.49855	0.57063	0.54564	0.50454	0.4896	0.46287	0.61055	0.59229	0.58219	0.55082	0.62012	0.51818	0.38791	0.37527	0.34988	0.2636	0.34975	0.40519	0.31842	0.36216	0.30362	0.2847	0.43608	0.37454	0.33855	0.30073	0.31156	0.3335	0.38156	0.41056	0.4366	0.36775	0.37385	0.38465	0.40457	0.38956	0.43682	0.39236	0.40096	0.47065	0.33252	0.41126	0.38355	0.37905	0.71799
19	0.63213	0.5807	0.62624	0.54117	0.52328	0.59603	0.57177	0.53178	0.51621	0.48981	0.63674	0.61829	0.60819	0.57863	0.64599	0.54375	0.40693	0.39239	0.36738	0.28029	0.36937	0.42372	0.33581	0.37885	0.32126	0.30154	0.45506	0.39253	0.3557	0.31737	0.32838	0.35091	0.39883	0.42697	0.45521	0.38461	0.3906	0.40091	0.42097	0.40585	0.45465	0.41016	0.41823	0.49026	0.34734	0.4287	0.3988	0.39409	0.74422
20	0.65973	0.60651	0.65246	0.56717	0.54752	0.62097	0.59745	0.55855	0.54235	0.51628	0.6625	0.64384	0.63373	0.60599	0.67144	0.56885	0.42543	0.40898	0.38435	0.29643	0.38848	0.44174	0.35267	0.39503	0.33836	0.31785	0.47353	0.41	0.37232	0.33349	0.34467	0.36781	0.41559	0.44288	0.47333	0.40098	0.40686	0.41669	0.43687	0.42161	0.472	0.42748	0.43499	0.50937	0.36166	0.44563	0.41354	0.40862	0.77
21	0.68693	0.63188	0.67823	0.59273	0.57129	0.64545	0.62267	0.58486	0.56803	0.54229	0.68782	0.66894	0.65882	0.63291	0.69648	0.59351	0.44343	0.42506	0.40081	0.31204	0.40711	0.45928	0.36902	0.4107	0.35494	0.33363	0.4915	0.42697	0.38843	0.34911	0.36046	0.38419	0.43185	0.45831	0.49096	0.4169	0.42266	0.432	0.45229	0.43687	0.48887	0.44433	0.45125	0.528	0.37549	0.46206	0.42778	0.42267	0.79532
22	0.71373	0.65679	0.70357	0.61785	0.5946	0.6695	0.64745	0.61072	0.59327	0.56784	0.7127	0.69361	0.68346	0.65939	0.72111	0.61774	0.46095	0.44064	0.41677	0.32714	0.42525	0.47634	0.38488	0.42588	0.37102	0.34891	0.50899	0.44344	0.40404	0.36425	0.37577	0.40009	0.44763	0.47328	0.50813	0.43236	0.438	0.44685	0.46726	0.45164	0.50529	0.46073	0.46702	0.54616	0.38886	0.47801	0.44155	0.43625	0.82021
23	0.74015	0.68127	0.72848	0.64256	0.61745	0.69311	0.67179	0.63613	0.61806	0.59295	0.73717	0.71785	0.70767	0.68544	0.74535	0.64154	0.47799	0.45574	0.43224	0.34176	0.44293	0.49294	0.40027	0.4406	0.38661	0.36371	0.52601	0.45945	0.41918	0.37893	0.3906	0.41551	0.46293	0.48781	0.52485	0.44738	0.45292	0.46127	0.48178	0.46595	0.52126	0.47669	0.48233	0.56386	0.40179	0.4935	0.45487	0.44939	0.84467
24	0.76618	0.70533	0.75297	0.66685	0.63987	0.7163	0.69571	0.66111	0.64243	0.61762	0.76123	0.74166	0.73146	0.71107	0.7692	0.66492	0.49459	0.47038	0.44726	0.35592	0.46016	0.50908	0.4152	0.45488	0.40173	0.37805	0.54258	0.475	0.43386	0.39318	0.40499	0.43047	0.47779	0.50191	0.54113	0.46199	0.46743	0.47527	0.49587	0.4798	0.53681	0.49223	0.49718	0.58112	0.4143	0.50853	0.46775	0.4621	0.86871
25	0.79183	0.72896	0.77705	0.69073	0.66187	0.73907	0.71921	0.68567	0.66637	0.64187	0.78489	0.76506	0.75484	0.73629	0.79267	0.6879	0.51074	0.48458	0.46183	0.36962	0.47696	0.5248	0.4297	0.46872	0.41641	0.39194	0.55871	0.49011	0.4481	0.407	0.41895	0.445	0.4922	0.51559	0.55699	0.47619	0.48154	0.48886	0.50956	0.49322	0.55195	0.50736	0.51161	0.59796	0.42639	0.52313	0.4802	0.4744	0.89234
26	0.8171	0.75219	0.80072	0.71421	0.68346	0.76145	0.74231	0.70981	0.6899	0.66569	0.80815	0.78805	0.77781	0.7611	0.81578	0.71048	0.52647	0.49836	0.47598	0.3829	0.49333	0.5401	0.44377	0.48215	0.43065	0.4054	0.57441	0.50479	0.46191	0.42043	0.4325	0.4591	0.50619	0.52888	0.57245	0.49	0.49526	0.50207	0.52285	0.50623	0.56669	0.5221	0.52561	0.61437	0.4381	0.53731	0.49226	0.48631	0.91557
27	0.84201	0.77502	0.824	0.73731	0.70465	0.78344	0.76502	0.73356	0.71303	0.68911	0.83104	0.81064	0.80039	0.78551	0.83852	0.73269	0.54179	0.51172	0.48972	0.39576	0.50929	0.55499	0.45744	0.49518	0.44447	0.41845	0.5897	0.51906	0.47532	0.43346	0.44565	0.4728	0.51977	0.54179	0.58751	0.50342	0.50862	0.5149	0.53577	0.51883	0.58104	0.53645	0.53922	0.63038	0.44944	0.55108	0.50393	0.49784	0.9384
28	0.86655	0.79746	0.84689	0.76003	0.72545	0.80504	0.78734	0.7569	0.73576	0.71213	0.85355	0.83284	0.82259	0.80953	0.86091	0.75452	0.55672	0.52469	0.50307	0.40823	0.52487	0.56949	0.47072	0.50784	0.4579	0.43111	0.6046	0.53294	0.48833	0.44613	0.45842	0.4861	0.53296	0.55432	0.60218	0.51649	0.52163	0.52737	0.54832	0.53105	0.59502	0.55043	0.55243	0.64601	0.46041	0.56447	0.51522	0.50901	0.96085
29	0.89075	0.81952	0.8694	0.78238	0.74587	0.82628	0.80929	0.77987	0.75811	0.73475	0.8757	0.85466	0.84441	0.83317	0.88296	0.77598	0.57126	0.53729	0.51604	0.42031	0.54006	0.58361	0.48363	0.52012	0.47093	0.4434	0.61911	0.54644	0.50097	0.45844	0.47082	0.49903	0.54576	0.5665	0.61649	0.52919	0.5343	0.53949	0.56052	0.5429	0.60864	0.56405	0.56527	0.66125	0.47104	0.57748	0.52616	0.51982	0.98292
30	0.91459	0.8412	0.89154	0.80437	0.76593	0.84715	0.83088	0.80246	0.78008	0.757	0.89749	0.8761	0.86588	0.85644	0.90467	0.79709	0.58543	0.54951	0.52864	0.43203	0.55488	0.59736	0.49618	0.53205	0.48359	0.45532	0.63325	0.55956	0.51325	0.47041	0.48288	0.51159	0.55819	0.57834	0.63044	0.54156	0.54664	0.55128	0.57238	0.55439	0.6219	0.57732	0.57775	0.67612	0.48134	0.59012	0.53676	0.5303	1.0046
31	0.93809	0.86252	0.91331	0.82601	0.78563	0.86767	0.8521	0.82468	0.80169	0.77887	0.91894	0.89718	0.88699	0.87934	0.92606	0.81786	0.59924	0.56138	0.5409	0.4434	0.56934	0.61075	0.50838	0.54364	0.49589	0.46689	0.64703	0.57233	0.52517	0.48205	0.49459	0.5238	0.57027	0.58984	0.64405	0.55359	0.55867	0.56274	0.58392	0.56554	0.63483	0.59026	0.58989	0.69064	0.49133	0.60242	0.54702	0.54046	1.026
32	0.96125	0.88348	0.93473	0.84729	0.80499	0.88785	0.87299	0.84655	0.82293	0.80038	0.94005	0.9179	0.90776	0.90188	0.94712	0.83828	0.61271	0.57292	0.55281	0.45443	0.58346	0.62381	0.52025	0.55491	0.50785	0.47813	0.66047	0.58476	0.53676	0.49337	0.50598	0.53568	0.582	0.60103	0.65732	0.5653	0.5704	0.57389	0.59514	0.57636	0.64743	0.60287	0.60168	0.7048	0.501	0.61437	0.55697	0.5503	1.047
33	0.98408	0.9041	0.95581	0.86825	0.82401	0.9077	0.89353	0.86807	0.84383	0.82153	0.96083	0.93827	0.92819	0.92408	0.96788	0.85838	0.62585	0.58413	0.56441	0.46514	0.59724	0.63653	0.53181	0.56586	0.51947	0.48905	0.67357	0.59685	0.54803	0.5044	0.51705	0.54723	0.5934	0.61191	0.67026	0.5767	0.58183	0.58475	0.60606	0.58686	0.65972	0.61516	0.61315	0.71863	0.51039	0.626	0.56661	0.55985	1.0676
34	1.0066	0.92438	0.97654	0.88887	0.84271	0.92722	0.91374	0.88925	0.86439	0.84234	0.98129	0.9583	0.9483	0.94593	0.98832	0.87816	0.63866	0.59502	0.57569	0.47553	0.61071	0.64893	0.54305	0.5765	0.53077	0.49967	0.68635	0.60862	0.55898	0.51513	0.52782	0.55846	0.60447	0.62249	0.68289	0.5878	0.59298	0.59531	0.61668	0.59706	0.67169	0.62715	0.62431	0.73214	0.51949	0.63731	0.57595	0.5691	1.088
35	1.0288	0.94432	0.99695	0.90917	0.86108	0.94643	0.93364	0.9101	0.88462	0.86282	1.0014	0.97799	0.96808	0.96745	1.0085	0.89763	0.65117	0.60561	0.58667	0.48563	0.62386	0.66101	0.554	0.58686	0.54175	0.50998	0.69881	0.62008	0.56964	0.52558	0.5383	0.56939	0.61523	0.63278	0.69521	0.59861	0.60385	0.60559	0.62703	0.60696	0.68337	0.63884	0.63517	0.74532	0.52833	0.64832	0.58502	0.57808	1.108
36	1.0507	0.96394	1.017	0.92916	0.87915	0.96533	0.95322	0.93062	0.90452	0.88296	1.0213	0.99735	0.98756	0.98864	1.0283	0.91679	0.66337	0.6159	0.59736	0.49544	0.6367	0.6728	0.56467	0.59693	0.55244	0.52002	0.71097	0.63124	0.58	0.53576	0.54851	0.58003	0.62569	0.6428	0.70724	0.60914	0.61446	0.6156	0.6371	0.61657	0.69476	0.65025	0.64573	0.7582	0.5369	0.65902	0.59381	0.58679	1.1277
37	1.0722	0.98325	1.0368	0.94884	0.89692	0.98393	0.9725	0.95083	0.9241	0.90278	1.0408	1.0164	1.0067	1.0095	1.0479	0.93565	0.67527	0.62592	0.60778	0.50497	0.64926	0.68429	0.57506	0.60673	0.56285	0.52978	0.72284	0.64212	0.59009	0.54568	0.55844	0.59039	0.63586	0.65255	0.71899	0.61939	0.62482	0.62535	0.64691	0.62591	0.70587	0.66137	0.65601	0.77077	0.54522	0.66945	0.60233	0.59524	1.1471
38	1.0935	1.0022	1.0562	0.96823	0.9144	1.0022	0.99147	0.97073	0.94337	0.92229	1.0601	1.0351	1.0256	1.0301	1.0672	0.95423	0.6869	0.63566	0.61792	0.51423	0.66153	0.69551	0.58518	0.61627	0.57297	0.53927	0.73443	0.65271	0.59991	0.55535	0.56811	0.60047	0.64575	0.66203	0.73045	0.62938	0.63493	0.63485	0.65647	0.63499	0.71671	0.67223	0.66602	0.78305	0.5533	0.67959	0.61061	0.60344	1.1661
39	1.1145	1.0209	1.0754	0.98732	0.93159	1.0203	1.0102	0.99033	0.96235	0.9415	1.079	1.0536	1.0442	1.0503	1.0862	0.97252	0.69826	0.64514	0.62781	0.52323	0.67353	0.70644	0.59506	0.62556	0.58282	0.54851	0.74574	0.66303	0.60946	0.56479	0.57753	0.61029	0.65536	0.67127	0.74165	0.63912	0.64481	0.64411	0.66579	0.64381	0.72728	0.68282	0.67577	0.79506	0.56114	0.68947	0.61864	0.6114	1.1849
40	1.1352	1.0393	1.0943	1.0061	0.94851	1.038	1.0286	1.0096	0.98102	0.9604	1.0977	1.0717	1.0625	1.0703	1.105	0.99053	0.70934	0.65436	0.63744	0.53199	0.68526	0.71712	0.60468	0.6346	0.59242	0.55751	0.75678	0.67309	0.61877	0.57398	0.58671	0.61986	0.66471	0.68027	0.75258	0.64861	0.65445	0.65313	0.67486	0.65239	0.73761	0.69316	0.68526	0.80678	0.56876	0.69909	0.62644	0.61913	1.2034
41	1.1556	1.0575	1.1128	1.0246	0.96516	1.0555	1.0467	1.0287	0.99941	0.97902	1.1161	1.0895	1.0805	1.0899	1.1235	1.0083	0.72018	0.66334	0.64683	0.54051	0.69674	0.72754	0.61407	0.64341	0.60177	0.56627	0.76757	0.6829	0.62783	0.58296	0.59566	0.62918	0.6738	0.68903	0.76327	0.65786	0.66387	0.66192	0.68371	0.66073	0.74768	0.70325	0.69451	0.81824	0.57617	0.70846	0.634	0.62663	1.2216
42	1.1757	1.0753	1.1311	1.0429	0.98154	1.0727	1.0646	1.0474	1.0175	0.99735	1.1343	1.1071	1.0983	1.1093	1.1417	1.0258	0.73077	0.67209	0.65599	0.5488	0.70797	0.7377	0.62323	0.65199	0.61087	0.57481	0.77811	0.69246	0.63666	0.59171	0.60438	0.63827	0.68265	0.69756	0.7737	0.66687	0.67308	0.67049	0.69234	0.66883	0.75751	0.71311	0.70351	0.82944	0.58337	0.71759	0.64135	0.63392	1.2396
43	1.1956	1.0928	1.1491	1.0609	0.99767	1.0896	1.0822	1.0659	1.0353	1.0154	1.1522	1.1244	1.1158	1.1284	1.1597	1.043	0.74111	0.6806	0.66493	0.55686	0.71895	0.74763	0.63217	0.66035	0.61974	0.58312	0.7884	0.70178	0.64526	0.60026	0.61288	0.64712	0.69126	0.70587	0.7839	0.67566	0.68208	0.67885	0.70075	0.67672	0.76711	0.72273	0.71229	0.84038	0.59036	0.72649	0.64849	0.641	1.2572
44	1.2152	1.1101	1.1669	1.0786	1.0135	1.1063	1.0995	1.084	1.0529	1.0332	1.1698	1.1414	1.133	1.1472	1.1775	1.06	0.75123	0.68889	0.67364	0.56471	0.72971	0.75732	0.6409	0.66849	0.62839	0.59123	0.79847	0.71087	0.65365	0.6086	0.62118	0.65575	0.69963	0.71397	0.79387	0.68424	0.69087	0.687	0.70896	0.6844	0.77649	0.73213	0.72085	0.85108	0.59717	0.73515	0.65543	0.64787	1.2747
45	1.2345	1.1271	1.1844	1.0961	1.0292	1.1228	1.1166	1.102	1.0702	1.0507	1.1872	1.1581	1.15	1.1658	1.195	1.0767	0.76111	0.69697	0.68215	0.57236	0.74023	0.76679	0.64942	0.67644	0.63681	0.59913	0.8083	0.71975	0.66182	0.61675	0.62927	0.66417	0.70779	0.72187	0.80361	0.6926	0.69947	0.69495	0.71697	0.69187	0.78564	0.74131	0.72919	0.86154	0.60378	0.7436	0.66217	0.65455	1.2918
46	1.2536	1.1439	1.2016	1.1133	1.0446	1.139	1.1334	1.1197	1.0873	1.068	1.2043	1.1746	1.1668	1.1841	1.2122	1.0932	0.77078	0.70485	0.69045	0.57981	0.75054	0.77604	0.65775	0.68418	0.64503	0.60684	0.81792	0.7284	0.66979	0.62471	0.63716	0.67238	0.71572	0.72956	0.81313	0.70075	0.70788	0.70271	0.72478	0.69914	0.79459	0.75027	0.73733	0.87177	0.61021	0.75183	0.66872	0.66104	1.3087
47	1.2725	1.1604	1.2186	1.1303	1.0597	1.155	1.15	1.1371	1.104	1.085	1.2212	1.1909	1.1833	1.2021	1.2293	1.1094	0.78024	0.71252	0.69856	0.58706	0.76063	0.78507	0.66588	0.69173	0.65304	0.61436	0.82732	0.73685	0.67756	0.63249	0.64486	0.68039	0.72345	0.73707	0.82244	0.70871	0.71611	0.71028	0.73241	0.70621	0.80332	0.75903	0.74526	0.88177	0.61647	0.75986	0.67509	0.66735	1.3254
48	1.291	1.1767	1.2353	1.147	1.0747	1.1707	1.1664	1.1543	1.1206	1.1017	1.2379	1.2069	1.1996	1.2199	1.2461	1.1254	0.7895	0.72	0.70647	0.59413	0.77052	0.7939	0.67382	0.6991	0.66086	0.62169	0.83652	0.7451	0.68514	0.64009	0.65238	0.6882	0.73097	0.74438	0.83154	0.71647	0.72416	0.71767	0.73985	0.7131	0.81186	0.76759	0.753	0.89155	0.62257	0.76769	0.68128	0.67349	1.3418
49	1.3094	1.1927	1.2518	1.1635	1.0894	1.1863	1.1826	1.1712	1.1369	1.1183	1.2543	1.2226	1.2156	1.2375	1.2627	1.1412	0.79855	0.72729	0.7142	0.60102	0.7802	0.80253	0.68159	0.70628	0.66849	0.62885	0.84552	0.75314	0.69254	0.64751	0.65973	0.69583	0.73829	0.75151	0.84044	0.72405	0.73203	0.72489	0.74712	0.71982	0.8202	0.77596	0.76055	0.90112	0.62849	0.77532	0.6873	0.67945	1.358
50	1.3275	1.2085	1.2681	1.1798	1.1039	1.2016	1.1985	1.1879	1.153	1.1345	1.2705	1.2381	1.2315	1.2548	1.2791	1.1568	0.80741	0.7344	0.72176	0.60773	0.7897	0.81096	0.68918	0.71329	0.67593	0.63584	0.85432	0.761	0.69976	0.65478	0.6669	0.70327	0.74542	0.75847	0.84915	0.73144	0.73974	0.73193	0.75422	0.72635	0.82834	0.78414	0.76792	0.91048	0.63427	0.78277	0.69315	0.68525	1.3739
51	1.3454	1.2241	1.2841	1.1959	1.1182	1.2167	1.2142	1.2044	1.1688	1.1506	1.2865	1.2534	1.2471	1.2718	1.2953	1.1722	0.81608	0.74133	0.72914	0.61428	0.799	0.8192	0.69661	0.72014	0.6832	0.64266	0.86293	0.76868	0.7068	0.66188	0.6739	0.71053	0.75237	0.76526	0.85767	0.73866	0.74728	0.73881	0.76115	0.73272	0.83631	0.79213	0.77511	0.91964	0.63989	0.79003	0.69885	0.69088	1.3897
52	1.363	1.2394	1.2999	1.2117	1.1323	1.2316	1.2297	1.2206	1.1844	1.1664	1.3023	1.2684	1.2625	1.2887	1.3113	1.1873	0.82458	0.74809	0.73635	0.62066	0.80812	0.82726	0.70387	0.72682	0.69029	0.64932	0.87137	0.77618	0.71368	0.66882	0.68074	0.71763	0.75914	0.77188	0.866	0.7457	0.75466	0.74553	0.76792	0.73893	0.8441	0.79994	0.78212	0.92859	0.64536	0.79712	0.70439	0.69637	1.4052
53	1.3804	1.2546	1.3155	1.2273	1.1462	1.2463	1.245	1.2367	1.1998	1.1821	1.3178	1.2833	1.2777	1.3053	1.327	1.2023	0.83289	0.75469	0.7434	0.62689	0.81706	0.83514	0.71098	0.73334	0.69721	0.65583	0.87962	0.7835	0.72039	0.67562	0.68743	0.72456	0.76574	0.77834	0.87416	0.75258	0.76189	0.75209	0.77454	0.74498	0.85171	0.80758	0.78898	0.93736	0.65069	0.80403	0.70978	0.7017	1.4205
54	1.3976	1.2695	1.3308	1.2427	1.1599	1.2607	1.26	1.2525	1.215	1.1975	1.3332	1.2979	1.2926	1.3217	1.3426	1.217	0.84103	0.76113	0.75029	0.63297	0.82582	0.84285	0.71793	0.73971	0.70398	0.66219	0.8877	0.79066	0.72695	0.68227	0.69396	0.73132	0.77216	0.78465	0.88214	0.7593	0.76897	0.7585	0.781	0.75088	0.85915	0.81506	0.79567	0.94594	0.65588	0.81078	0.71502	0.70689	1.4356
55	1.4146	1.2842	1.346	1.258	1.1734	1.275	1.2749	1.2681	1.23	1.2127	1.3484	1.3123	1.3074	1.3379	1.358	1.2316	0.84901	0.76742	0.75703	0.6389	0.83442	0.85039	0.72473	0.74593	0.71058	0.6684	0.89561	0.79765	0.73335	0.68877	0.70035	0.73794	0.77843	0.7908	0.88995	0.76586	0.7759	0.76477	0.78732	0.75663	0.86643	0.82236	0.8022	0.95434	0.66094	0.81737	0.72013	0.71193	1.4505
56	1.4314	1.2986	1.361	1.273	1.1867	1.2891	1.2896	1.2835	1.2448	1.2276	1.3633	1.3265	1.322	1.3538	1.3732	1.2459	0.85682	0.77355	0.76362	0.64469	0.84286	0.85777	0.73139	0.752	0.71704	0.67447	0.90336	0.80449	0.7396	0.69514	0.70659	0.7444	0.78453	0.79681	0.89759	0.77227	0.78269	0.77089	0.7935	0.76224	0.87354	0.82951	0.80858	0.96256	0.66587	0.8238	0.7251	0.71684	1.4652
57	1.448	1.3129	1.3757	1.2878	1.1998	1.3031	1.3041	1.2987	1.2593	1.2424	1.3781	1.3405	1.3364	1.3696	1.3882	1.2601	0.86448	0.77954	0.77007	0.65034	0.85114	0.86499	0.73791	0.75794	0.72335	0.68041	0.91096	0.81117	0.74572	0.70138	0.7127	0.75071	0.79048	0.80267	0.90508	0.77853	0.78935	0.77688	0.79954	0.7677	0.88051	0.8365	0.81482	0.9706	0.67068	0.83008	0.72994	0.72162	1.4797
58	1.4643	1.327	1.3903	1.3024	1.2128	1.3168	1.3184	1.3137	1.2737	1.257	1.3927	1.3543	1.3506	1.3852	1.403	1.2741	0.87198	0.78538	0.77638	0.65586	0.85926	0.87205	0.7443	0.76374	0.72951	0.68622	0.9184	0.8177	0.75169	0.70748	0.71867	0.75688	0.79629	0.8084	0.91241	0.78464	0.79586	0.78273	0.80544	0.77304	0.88731	0.84335	0.82091	0.97848	0.67537	0.83621	0.73466	0.72627	1.494
59	1.4805	1.3409	1.4046	1.3168	1.2256	1.3303	1.3325	1.3285	1.2879	1.2714	1.4071	1.3679	1.3647	1.4005	1.4177	1.2879	0.87933	0.79109	0.78256	0.66124	0.86723	0.87897	0.75056	0.76941	0.73554	0.6919	0.92569	0.82409	0.75753	0.71346	0.72452	0.76291	0.80194	0.81399	0.91958	0.79062	0.80225	0.78845	0.81122	0.77825	0.89398	0.85004	0.82687	0.9862	0.67993	0.8422	0.73925	0.7308	1.5081
60	1.4965	1.3546	1.4188	1.3311	1.2382	1.3437	1.3465	1.3432	1.3019	1.2856	1.4213	1.3813	1.3785	1.4157	1.4321	1.3015	0.88654	0.79667	0.7886	0.66651	0.87506	0.88574	0.75669	0.77495	0.74143	0.69746	0.93283	0.83034	0.76323	0.71932	0.73023	0.76881	0.80746	0.81946	0.92661	0.79646	0.80852	0.79405	0.81686	0.78333	0.90049	0.85659	0.83269	0.99375	0.68439	0.84805	0.74372	0.7352	1.522
61	1.5122	1.3682	1.4328	1.3452	1.2506	1.3569	1.3603	1.3576	1.3157	1.2997	1.4353	1.3945	1.3922	1.4307	1.4464	1.315	0.8936	0.80212	0.79452	0.67165	0.88274	0.89236	0.76269	0.78037	0.7472	0.70289	0.93983	0.83645	0.76881	0.72506	0.73583	0.77458	0.81284	0.82479	0.93349	0.80216	0.81465	0.79952	0.82239	0.78829	0.90687	0.863	0.83838	1.0012	0.68874	0.85376	0.74808	0.73949	1.5358
62	1.5278	1.3815	1.4466	1.3591	1.2629	1.37	1.3739	1.3719	1.3293	1.3135	1.4491	1.4075	1.4057	1.4455	1.4605	1.3283	0.90053	0.80744	0.80031	0.67667	0.89028	0.89885	0.76858	0.78567	0.75283	0.70821	0.9467	0.84243	0.77427	0.73068	0.7413	0.78022	0.81809	0.83	0.94023	0.80774	0.82067	0.80488	0.82779	0.79313	0.91311	0.86928	0.84395	1.0084	0.69298	0.85934	0.75233	0.74367	1.5494
63	1.5432	1.3947	1.4602	1.3728	1.275	1.3829	1.3873	1.386	1.3427	1.3272	1.4628	1.4204	1.419	1.4601	1.4745	1.3414	0.90733	0.81264	0.80598	0.68158	0.89769	0.90521	0.77435	0.79085	0.75835	0.71342	0.95343	0.84828	0.7796	0.73619	0.74666	0.78574	0.82321	0.8351	0.94683	0.8132	0.82657	0.81011	0.83308	0.79786	0.91922	0.87542	0.84939	1.0155	0.69712	0.8648	0.75647	0.74774	1.5628
64	1.5585	1.4077	1.4737	1.3863	1.287	1.3956	1.4006	1.3999	1.356	1.3407	1.4763	1.4331	1.4322	1.4745	1.4883	1.3544	0.91399	0.81772	0.81153	0.68638	0.90497	0.91143	0.78	0.79591	0.76374	0.71852	0.96003	0.854	0.78482	0.74159	0.75191	0.79113	0.8282	0.84007	0.9533	0.81853	0.83236	0.81524	0.83826	0.80247	0.9252	0.88144	0.85471	1.0225	0.70115	0.87013	0.7605	0.75169	1.576
65	1.5735	1.4205	1.487	1.3997	1.2988	1.4081	1.4137	1.4136	1.3691	1.354	1.4897	1.4456	1.4452	1.4888	1.5019	1.3672	0.92053	0.82269	0.81698	0.69108	0.91212	0.91753	0.78555	0.80087	0.76902	0.72351	0.9665	0.85961	0.78992	0.74689	0.75705	0.79642	0.83308	0.84493	0.95964	0.82374	0.83803	0.82026	0.84332	0.80698	0.93106	0.88733	0.85992	1.0293	0.7051	0.87534	0.76444	0.75555	1.5891
66	1.5884	1.4332	1.5001	1.4129	1.3104	1.4205	1.4266	1.4272	1.382	1.3672	1.5029	1.4579	1.4581	1.5029	1.5154	1.3798	0.92695	0.82755	0.82231	0.69567	0.91915	0.9235	0.79099	0.80572	0.77419	0.7284	0.97285	0.86509	0.79492	0.75208	0.76208	0.80159	0.83783	0.84969	0.96586	0.82884	0.8436	0.82517	0.84828	0.81139	0.93679	0.8931	0.86501	1.0359	0.70894	0.88043	0.76827	0.75931	1.602
67	1.6031	1.4457	1.513	1.426	1.3219	1.4328	1.4394	1.4406	1.3948	1.3802	1.5159	1.4701	1.4708	1.5168	1.5287	1.3923	0.93324	0.83229	0.82753	0.70015	0.92605	0.92935	0.79633	0.81046	0.77925	0.73319	0.97908	0.87046	0.79981	0.75717	0.76701	0.80665	0.84247	0.85433	0.97195	0.83383	0.84906	0.82997	0.85314	0.81569	0.9424	0.89875	0.86999	1.0425	0.7127	0.8854	0.77201	0.76296	1.6147
68	1.6176	1.458	1.5258	1.4389	1.3333	1.4449	1.4521	1.4538	1.4074	1.393	1.5288	1.4822	1.4833	1.5305	1.5419	1.4046	0.93942	0.83693	0.83265	0.70454	0.93284	0.93509	0.80157	0.81511	0.7842	0.73789	0.98519	0.87572	0.80459	0.76216	0.77183	0.8116	0.84701	0.85888	0.97791	0.8387	0.85442	0.83468	0.85789	0.8199	0.9479	0.90428	0.87487	1.0489	0.71637	0.89027	0.77566	0.76653	1.6273
69	1.6319	1.4702	1.5385	1.4517	1.3445	1.4569	1.4645	1.4669	1.4199	1.4057	1.5415	1.494	1.4957	1.5441	1.5549	1.4168	0.94549	0.84147	0.83767	0.70884	0.93951	0.94071	0.8067	0.81965	0.78906	0.74249	0.99119	0.88087	0.80928	0.76706	0.77657	0.81645	0.85143	0.86332	0.98376	0.84347	0.85967	0.83929	0.86254	0.82401	0.95328	0.9097	0.87964	1.0552	0.71995	0.89503	0.77921	0.77	1.6398
70	1.6461	1.4822	1.551	1.4643	1.3556	1.4687	1.4769	1.4798	1.4321	1.4183	1.554	1.5057	1.5079	1.5575	1.5678	1.4289	0.95144	0.84591	0.84258	0.71304	0.94606	0.94622	0.81175	0.8241	0.79381	0.74699	0.99708	0.88591	0.81386	0.77186	0.7812	0.8212	0.85575	0.86766	0.9895	0.84814	0.86483	0.8438	0.8671	0.82803	0.95855	0.91501	0.88432	1.0613	0.72345	0.89968	0.78268	0.77338	1.6521
71	1.6602	1.4941	1.5633	1.4767	1.3666	1.4804	1.4891	1.4926	1.4443	1.4307	1.5665	1.5173	1.52	1.5708	1.5806	1.4408	0.95728	0.85025	0.84741	0.71715	0.95251	0.95162	0.81669	0.82845	0.79846	0.75141	1.0029	0.89085	0.81835	0.77658	0.78574	0.82585	0.85996	0.8719	0.99512	0.85271	0.8699	0.84822	0.87157	0.83196	0.96371	0.92022	0.88889	1.0674	0.72687	0.90423	0.78607	0.77667	1.6642
72	1.6741	1.5058	1.5755	1.489	1.3774	1.4919	1.5012	1.5053	1.4563	1.4429	1.5787	1.5287	1.532	1.5839	1.5932	1.4526	0.96302	0.8545	0.85213	0.72117	0.95885	0.95691	0.82155	0.83272	0.80302	0.75574	1.0085	0.89569	0.82275	0.7812	0.7902	0.8304	0.86408	0.87606	1.0006	0.85718	0.87486	0.85255	0.87594	0.8358	0.96877	0.92532	0.89337	1.0733	0.73021	0.90868	0.78937	0.77988	1.6762
73	1.6878	1.5174	1.5875	1.5012	1.3881	1.5033	1.5131	1.5177	1.4681	1.455	1.5909	1.54	1.5438	1.5969	1.6056	1.4642	0.96865	0.85866	0.85677	0.72511	0.96509	0.9621	0.82632	0.8369	0.80749	0.75999	1.0141	0.90043	0.82705	0.78574	0.79456	0.83487	0.8681	0.88012	1.006	0.86155	0.87974	0.85679	0.88022	0.83956	0.97373	0.93031	0.89776	1.0791	0.73347	0.91304	0.79259	0.78301	1.688
74	1.7013	1.5288	1.5994	1.5132	1.3986	1.5146	1.5249	1.5301	1.4798	1.467	1.6029	1.5511	1.5555	1.6097	1.6179	1.4757	0.97419	0.86273	0.86132	0.72897	0.97122	0.96719	0.83101	0.84099	0.81187	0.76416	1.0196	0.90507	0.83127	0.7902	0.79884	0.83924	0.87203	0.88409	1.0113	0.86583	0.88453	0.86094	0.88442	0.84323	0.97858	0.93521	0.90205	1.0848	0.73666	0.9173	0.79574	0.78606	1.6998
75	1.7148	1.5401	1.6112	1.5251	1.4091	1.5257	1.5365	1.5423	1.4914	1.4788	1.6147	1.5621	1.5671	1.6224	1.6301	1.4871	0.97962	0.86671	0.86578	0.73274	0.97725	0.97218	0.83561	0.84499	0.81616	0.76824	1.0249	0.90962	0.8354	0.79457	0.80304	0.84352	0.87586	0.88798	1.0165	0.87002	0.88924	0.86502	0.88854	0.84683	0.98334	0.94001	0.90626	1.0904	0.73978	0.92146	0.79881	0.78903	1.7113
76	1.728	1.5513	1.6228	1.5368	1.4194	1.5368	1.5481	1.5543	1.5028	1.4905	1.6264	1.5729	1.5785	1.6349	1.6422	1.4983	0.98496	0.8706	0.87016	0.73644	0.98319	0.97708	0.84013	0.84892	0.82036	0.77225	1.0302	0.91409	0.83945	0.79887	0.80716	0.84772	0.87961	0.89178	1.0216	0.87412	0.89385	0.86901	0.89257	0.85035	0.98801	0.94472	0.91038	1.0959	0.74283	0.92554	0.80181	0.79193	1.7228
77	1.7412	1.5623	1.6343	1.5485	1.4296	1.5477	1.5595	1.5663	1.5141	1.502	1.638	1.5836	1.5898	1.6473	1.6541	1.5094	0.99021	0.87441	0.87445	0.74006	0.98903	0.98189	0.84457	0.85276	0.82449	0.77618	1.0354	0.91846	0.84341	0.80309	0.81119	0.85184	0.88327	0.8955	1.0267	0.87814	0.89839	0.87292	0.89652	0.85379	0.99258	0.94933	0.91442	1.1012	0.74581	0.92953	0.80473	0.79475	1.7341
78	1.7542	1.5732	1.6456	1.56	1.4397	1.5584	1.5707	1.5781	1.5253	1.5134	1.6494	1.5942	1.601	1.6596	1.6659	1.5204	0.99536	0.87815	0.87867	0.74361	0.99478	0.9866	0.84893	0.85653	0.82853	0.78004	1.0405	0.92275	0.8473	0.80723	0.81515	0.85587	0.88685	0.89915	1.0316	0.88207	0.90284	0.87675	0.90039	0.85716	0.99706	0.95385	0.91838	1.1065	0.74873	0.93344	0.80759	0.7975	1.7453
79	1.767	1.584	1.6568	1.5713	1.4496	1.5691	1.5819	1.5897	1.5363	1.5247	1.6608	1.6047	1.612	1.6717	1.6776	1.5313	1.0004	0.8818	0.8828	0.74709	1.0004	0.99122	0.85322	0.86022	0.8325	0.78383	1.0455	0.92695	0.85111	0.8113	0.81904	0.85983	0.89035	0.90271	1.0364	0.88592	0.90722	0.88051	0.90419	0.86046	1.0015	0.95829	0.92226	1.1117	0.75158	0.93726	0.81038	0.80019	1.7563
80	1.7797	1.5946	1.6679	1.5825	1.4595	1.5796	1.5929	1.6013	1.5472	1.5359	1.672	1.615	1.623	1.6837	1.6891	1.542	1.0054	0.88538	0.88686	0.75049	1.006	0.99576	0.85743	0.86384	0.83639	0.78755	1.0504	0.93107	0.85485	0.81529	0.82285	0.8637	0.89376	0.9062	1.0411	0.88969	0.91151	0.88419	0.90791	0.86369	1.0058	0.96264	0.92607	1.1168	0.75437	0.94101	0.81311	0.8028	1.7673
81	1.7923	1.6051	1.6789	1.5937	1.4692	1.59	1.6038	1.6127	1.558	1.5469	1.683	1.6252	1.6338	1.6955	1.7006	1.5527	1.0103	0.88888	0.89085	0.75383	1.0115	1.0002	0.86157	0.86739	0.84021	0.7912	1.0553	0.93512	0.85851	0.81921	0.82659	0.86751	0.8971	0.90962	1.0457	0.89339	0.91574	0.88781	0.91156	0.86685	1.01	0.9669	0.92979	1.1217	0.7571	0.94467	0.81577	0.80535	1.7781
82	1.8047	1.6155	1.6897	1.6046	1.4788	1.6003	1.6146	1.624	1.5686	1.5578	1.694	1.6353	1.6445	1.7072	1.7119	1.5632	1.0151	0.89231	0.89476	0.7571	1.0169	1.0046	0.86564	0.87087	0.84395	0.79478	1.06	0.93908	0.8621	0.82307	0.83026	0.87124	0.90036	0.91296	1.0503	0.897	0.91989	0.89135	0.91514	0.86995	1.0141	0.97109	0.93345	1.1266	0.75977	0.94826	0.81838	0.80784	1.7888
83	1.817	1.6258	1.7004	1.6155	1.4883	1.6105	1.6253	1.6351	1.5792	1.5686	1.7048	1.6452	1.6551	1.7188	1.7231	1.5736	1.0198	0.89567	0.8986	0.7603	1.0222	1.0089	0.86964	0.87428	0.84762	0.7983	1.0647	0.94297	0.86562	0.82686	0.83386	0.87489	0.90355	0.91623	1.0548	0.90055	0.92396	0.89483	0.91864	0.87298	1.0182	0.97519	0.93703	1.1314	0.76238	0.95177	0.82092	0.81026	1.7994
84	1.8292	1.6359	1.711	1.6263	1.4977	1.6206	1.6359	1.6462	1.5896	1.5793	1.7155	1.6551	1.6655	1.7303	1.7342	1.5839	1.0245	0.89897	0.90238	0.76345	1.0274	1.0131	0.87358	0.87762	0.85123	0.80176	1.0693	0.94679	0.86907	0.83058	0.8374	0.87848	0.90667	0.91944	1.0592	0.90402	0.92797	0.89824	0.92209	0.87595	1.0222	0.97922	0.94055	1.1361	0.76494	0.95521	0.8234	0.81263	1.8098
85	1.8413	1.646	1.7215	1.6369	1.5071	1.6306	1.6463	1.6571	1.5999	1.5899	1.7261	1.6648	1.6759	1.7417	1.7451	1.5941	1.0291	0.90219	0.90608	0.76653	1.0326	1.0172	0.87745	0.8809	0.85477	0.80515	1.0738	0.95053	0.87246	0.83424	0.84087	0.882	0.90972	0.92258	1.0635	0.90742	0.93191	0.90158	0.92546	0.87887	1.0261	0.98317	0.94399	1.1407	0.76744	0.95858	0.82583	0.81493	1.8202
86	1.8532	1.6559	1.7319	1.6474	1.5163	1.6405	1.6567	1.6679	1.6101	1.6004	1.7366	1.6744	1.6861	1.7529	1.756	1.6041	1.0336	0.90535	0.90972	0.76955	1.0377	1.0213	0.88125	0.88412	0.85824	0.80849	1.0782	0.95421	0.87578	0.83784	0.84428	0.88546	0.9127	0.92565	1.0677	0.91075	0.93578	0.90486	0.92877	0.88172	1.0299	0.98705	0.94737	1.1453	0.76989	0.96188	0.8282	0.81718	1.8304
87	1.865	1.6657	1.7421	1.6578	1.5254	1.6502	1.6669	1.6786	1.6201	1.6107	1.747	1.6839	1.6963	1.764	1.7667	1.6141	1.038	0.90845	0.9133	0.77251	1.0427	1.0253	0.88499	0.88727	0.86165	0.81176	1.0826	0.95781	0.87904	0.84137	0.84763	0.88885	0.91562	0.92866	1.0719	0.91402	0.93958	0.90808	0.93202	0.88451	1.0337	0.99085	0.95069	1.1497	0.77229	0.96512	0.83052	0.81937	1.8405
88	1.8767	1.6754	1.7523	1.6681	1.5344	1.6599	1.677	1.6892	1.6301	1.6209	1.7572	1.6933	1.7063	1.775	1.7774	1.624	1.0423	0.91148	0.91681	0.77542	1.0476	1.0292	0.88868	0.89037	0.865	0.81498	1.0869	0.96135	0.88224	0.84485	0.85092	0.89217	0.91847	0.93161	1.0759	0.91722	0.94332	0.91124	0.93521	0.88725	1.0373	0.99459	0.95394	1.1541	0.77464	0.96828	0.83279	0.82151	1.8505
89	1.8883	1.685	1.7623	1.6783	1.5433	1.6695	1.6871	1.6997	1.6399	1.6311	1.7674	1.7025	1.7162	1.7859	1.7879	1.6337	1.0466	0.91445	0.92026	0.77827	1.0525	1.033	0.8923	0.8934	0.86829	0.81815	1.0911	0.96483	0.88537	0.84826	0.85414	0.89544	0.92126	0.9345	1.0799	0.92036	0.947	0.91434	0.93834	0.88994	1.041	0.99825	0.95713	1.1584	0.77694	0.97139	0.83501	0.8236	1.8604
90	1.8997	1.6945	1.7723	1.6884	1.5521	1.6789	1.697	1.7101	1.6497	1.6411	1.7774	1.7117	1.7261	1.7967	1.7984	1.6434	1.0508	0.91737	0.92366	0.78106	1.0572	1.0368	0.89586	0.89638	0.87151	0.82125	1.0952	0.96824	0.88845	0.85162	0.85732	0.89864	0.92399	0.93733	1.0839	0.92343	0.95061	0.91738	0.9414	0.89257	1.0445	1.0018	0.96027	1.1626	0.77919	0.97443	0.83717	0.82563	1.8702
91	1.9111	1.7039	1.7821	1.6984	1.5608	1.6883	1.7068	1.7203	1.6593	1.651	1.7874	1.7208	1.7358	1.8074	1.8087	1.653	1.055	0.92023	0.92699	0.7838	1.062	1.0405	0.89937	0.8993	0.87468	0.82431	1.0993	0.97158	0.89147	0.85493	0.86043	0.90179	0.92666	0.9401	1.0877	0.92644	0.95417	0.92037	0.94441	0.89516	1.048	1.0054	0.96334	1.1667	0.7814	0.97741	0.83929	0.82762	1.8799
92	1.9223	1.7132	1.7918	1.7083	1.5694	1.6976	1.7166	1.7305	1.6688	1.6608	1.7972	1.7297	1.7455	1.8179	1.8189	1.6625	1.059	0.92303	0.93027	0.7865	1.0666	1.0442	0.90282	0.90217	0.8778	0.82732	1.1033	0.97487	0.89444	0.85818	0.86349	0.90488	0.92927	0.94282	1.0915	0.9294	0.95766	0.9233	0.94737	0.89769	1.0514	1.0088	0.96636	1.1708	0.78356	0.98033	0.84137	0.82955	1.8895
93	1.9334	1.7224	1.8014	1.7181	1.578	1.7067	1.7262	1.7406	1.6783	1.6706	1.8069	1.7386	1.755	1.8284	1.829	1.6718	1.063	0.92577	0.93349	0.78914	1.0712	1.0477	0.90622	0.90498	0.88086	0.83027	1.1073	0.9781	0.89735	0.86137	0.8665	0.90791	0.93182	0.94548	1.0953	0.9323	0.9611	0.92618	0.95027	0.90017	1.0548	1.0122	0.96932	1.1748	0.78568	0.98319	0.84339	0.83144	1.899
94	1.9444	1.7315	1.8109	1.7278	1.5864	1.7158	1.7357	1.7505	1.6876	1.6802	1.8166	1.7474	1.7644	1.8387	1.8391	1.6811	1.067	0.92846	0.93665	0.79173	1.0757	1.0513	0.90956	0.90775	0.88387	0.83318	1.1112	0.98127	0.90021	0.86451	0.86945	0.91089	0.93432	0.94809	1.0989	0.93514	0.96448	0.929	0.95312	0.90261	1.0581	1.0156	0.97222	1.1787	0.78776	0.986	0.84538	0.83329	1.9085
95	1.9553	1.7405	1.8204	1.7373	1.5948	1.7248	1.7452	1.7604	1.6968	1.6897	1.8261	1.756	1.7738	1.849	1.849	1.6903	1.0709	0.9311	0.93977	0.79427	1.0802	1.0547	0.91285	0.91046	0.88682	0.83603	1.115	0.98438	0.90301	0.86761	0.87235	0.91382	0.93677	0.95065	1.1025	0.93792	0.96781	0.93178	0.95591	0.905	1.0613	1.0189	0.97508	1.1826	0.78979	0.98874	0.84732	0.83508	1.9178
96	1.9661	1.7494	1.8297	1.7468	1.6031	1.7337	1.7545	1.7702	1.7059	1.6991	1.8355	1.7646	1.7831	1.8591	1.8588	1.6994	1.0747	0.93369	0.94283	0.79677	1.0845	1.0581	0.9161	0.91312	0.88972	0.83884	1.1188	0.98744	0.90577	0.87065	0.8752	0.91669	0.93916	0.95316	1.1061	0.94065	0.97108	0.9345	0.95866	0.90735	1.0645	1.0221	0.97788	1.1863	0.79179	0.99144	0.84922	0.83684	1.927
97	1.9768	1.7582	1.8389	1.7562	1.6113	1.7425	1.7638	1.7798	1.715	1.7085	1.8449	1.7731	1.7922	1.8692	1.8686	1.7084	1.0784	0.93623	0.94584	0.79922	1.0889	1.0614	0.91929	0.91573	0.89257	0.84161	1.1225	0.99044	0.90848	0.87364	0.87801	0.91952	0.9415	0.95561	1.1095	0.94333	0.9743	0.93718	0.96135	0.90965	1.0676	1.0252	0.98063	1.1901	0.79374	0.99408	0.85107	0.83855	1.9361
98	1.9874	1.7669	1.848	1.7655	1.6194	1.7513	1.773	1.7894	1.7239	1.7177	1.8541	1.7815	1.8013	1.8791	1.8782	1.7173	1.0821	0.93872	0.9488	0.80163	1.0931	1.0647	0.92243	0.9183	0.89538	0.84433	1.1262	0.99339	0.91113	0.87658	0.88076	0.92229	0.94379	0.95802	1.1129	0.94596	0.97747	0.93981	0.964	0.91191	1.0706	1.0284	0.98333	1.1937	0.79566	0.99667	0.85289	0.84022	1.9451
99	1.9978	1.7755	1.8571	1.7747	1.6274	1.7599	1.7821	1.7989	1.7328	1.7269	1.8633	1.7898	1.8103	1.889	1.8878	1.7262	1.0858	0.94116	0.95171	0.80399	1.0973	1.0679	0.92552	0.92082	0.89814	0.847	1.1298	0.99629	0.91374	0.87948	0.88347	0.92502	0.94604	0.96038	1.1163	0.94854	0.98059	0.94239	0.96659	0.91412	1.0736	1.0314	0.98599	1.1973	0.79753	0.99921	0.85467	0.84185	1.9541
100	2.0082	1.784	1.866	1.7838	1.6354	1.7685	1.7911	1.8083	1.7415	1.7359	1.8723	1.798	1.8192	1.8987	1.8973	1.7349	1.0894	0.94355	0.95457	0.80631	1.1015	1.0711	0.92857	0.92329	0.90085	0.84963	1.1333	0.99914	0.91631	0.88233	0.88613	0.92769	0.94823	0.9627	1.1196	0.95107	0.98366	0.94493	0.96914	0.9163	1.0766	1.0344	0.98859	1.2008	0.79938	1.0017	0.85641	0.84344	1.9629
[truncated: 15 more columns]

## Sheet: Fig. 3c
	s11	s10	s01	s00
o1	0.46731	0.28751	0.18595	0.1144
o2	0.44268	0.25948	0.18835	0.1104
o3	0.46214	0.25719	0.17888	0.099549
o4	0.47101	0.29667	0.21935	0.13816
o5	0.42394	0.25723	0.20109	0.12201
o6	0.47878	0.28735	0.20479	0.1229
o7	0.45323	0.26236	0.19036	0.1102
o8	0.39524	0.23611	0.17909	0.10698
o9	0.45302	0.25481	0.21881	0.12308
o10	0.44113	0.27115	0.21975	0.13507
o11	0.43892	0.25415	0.16659	0.096461
o12	0.45355	0.23897	0.18355	0.09671
o13	0.43705	0.28531	0.18043	0.11779
o14	0.41495	0.24329	0.17504	0.10263
o15	0.47871	0.29225	0.19336	0.11805
o16	0.44761	0.27232	0.20347	0.12379
o17	0.48733	0.16159	0.27309	0.090551
o18	0.47269	0.16824	0.27789	0.098906
o19	0.46873	0.16963	0.27734	0.10037
o20	0.46631	0.20377	0.31882	0.13932
o21	0.46913	0.20566	0.28303	0.12407
o22	0.44659	0.18331	0.25084	0.10297
o23	0.44324	0.19384	0.27885	0.12195
o24	0.50617	0.17541	0.30153	0.10449
o25	0.43094	0.16167	0.27343	0.10258
o26	0.46248	0.1931	0.2997	0.12514
o27	0.4796	0.19495	0.26033	0.10582
o28	0.48857	0.19628	0.28934	0.11624
o29	0.45309	0.18124	0.27561	0.11025
o30	0.47567	0.18858	0.31056	0.12312
o31	0.44031	0.14673	0.2736	0.091173
o32	0.45501	0.16546	0.27827	0.10119

[truncated: 12 more sheets: Fig. 3d left, Fig. 3d right, Fig. 3e, Fig. 3f, Fig. 3g, Fig. 3h, Fig. 3i, Fig. 3j, Fig. 3k left, Fig. 3k right, Fig. 3l left, Fig. 3l right]
